# Supplementary material for: Mapping Plastic and Plastic Additive Cycles in Coastal Countries: A Norwegian Case Study
Source: Environ Sci Technol. 2024 May 4;58(19):8336–48. doi: 10.1021/acs.est.3c09176 (PMC11097394; doi:10.1021/acs.est.3c09176)
Supplement: Supplementary file 2 — es3c09176_si_002.xlsx [file es3c09176_si_002.xlsx]

## Sheet: Supporting Information 2
Supporting Information 2
Mapping Plastics and Plastic Additives Cycles in Coastal Countries: A Norwegian Case Study
Ahmed Marhoon1*, Miguel Las Heras Hernandez2, Romain Guillaume Billy1, Daniel Beat Müller1, Francesca Verones1
1 Industrial Ecology Programme, Department of Energy and Process Engineering, Norwegian University of Science and Technology (NTNU), Trondheim, NO-7034, Norway
2 The Climate and Environmental Research Institute (NILU), Trondheim, NO-7013, Norway
* corresponding author: ahmed.marhoon@ntnu.no
Sheet	Description
Model processes	Detailed model processes
Polymer content matrix	Polymer content in traded HS codes
HS Tires	Detailed HS codes for traded tires used in the model
HS Cigarettes	Detailed HS codes for traded cigarettes used in the model
Flushed products quantities	Detailed flushed products quantities used in the model
Sludge handling	Fate of sludge in Norway
Additives list	Detailed regarding additive substances used in this model
Additives results	Detailed additives results

## Sheet: Model processses
Life cycle stage	name	fulllabel	type
Import, Production and Manufacturing	PrimaryProduction	Primary Production	Flow
	RecyclateRepelletizing	Recycled Material Production	Flow
	Transport	Transport	Flow
	FibreProduction	Fibre Production	Flow
	NonTextileManufacturing	Non-Textile Manufacturing	Flow
	TextileManufacturing	Textile Manufacturing	Flow
	FishingGearInput	Fishing Gear (input)	Flow
	CigarettesInput	Cigarettes (input)	Flow
	DisposableCleaningClothsInput	Disposable Cleaning Cloths (input)	Flow
	CottonSwapsInput	Cotton Swaps (input)	Flow
	TamponApplicatorsInput	Tampon Applicators (input)	Flow
	TamponInput	Tampon (input)	Flow
	WetWipesInput	Wet Wipes (input)	Flow
	PantyLinersInput	Panty Liners (input)	Flow
	SanitaryTowelsInput	Sanitary Towels (input)	Flow
Industrial use sectors	Packaging	Packaging (sector)	Flow
	BuildingConstruction	Building and Construction (sector)	Flow
	Automotive	Automotive (sector)	Flow
	EEE	Electrical and Electronic Equipment (sector)	Flow
	Agriculture	Agriculture (sector)	Flow
	Other	Other Plastic Products (sector)	Flow
	Apparel	Clothing (sector)	Flow
	HouseholdTextiles	Household Textiles (sector)	Flow
	TechnicalTextiles	Technical Textiles (sector)	Flow
	Boats	Boats (sector)	Flow
Product categories	HHBottles	Household Bottles	Stock
	HHBags	Household Bags	Stock
	HHFoil	Household Foil	Stock
	HHRigidPlastic	Household Rigid Plastic	Stock
	HHEPS	Household EPS	Stock
	HHMix	Household Mix	Stock
	AgFoil	Agriculture Foil	Stock
	AgMix	Agriculture Mix	Stock
	InBags	Industry Bags	Stock
	InFoil	Industry Foil	Stock
	InRigidPlastic	Industry Rigid Plastic	Stock
	InEPS	Industry EPS	Stock
	InMix	Industry Mix	Stock
	PipesDucts	Pipes and Ducts	Stock
	Insulation	Insulation	Stock
	WallFloorCoverings	Wall and Floor Coverings	Stock
	WindowsProfilesFittedFurniture	Windows, Profiles and Fitted Furniture	Stock
	Lining	Lining	Stock
	AutomotivePC	Automotive	Stock
	EEEPC	Electrical and Electronic Equipment	Stock
	InUseBoats	Boats in Use	Stock
	AgriculturalFilms	Agricultural Films	Stock
	AgriculturalPipes	Agricultural Pipes	Stock
	AgriculturalOther	Other Agricultural Plastics	Stock
	Household	Household Plastics	Stock
	Furniture	Furniture	Stock
	FabricCoatings	Fabric Coatings	Stock
	Cosmetics	Personal Care and Cosmetic Products	Stock
	OtherOther	Other Plastic Products	Stock
	ApparelPC	Clothing	Stock
	TechnicalClothing	Technical Clothing	Stock
	HouseholdTextilesPC	Household Textiles	Stock
	TechnicalHouseholdTextiles	Technical Household Textiles	Stock
	HygieneMedicalTextiles	Hygiene and Medical Textiles	Stock
	Agrotextiles	Agrotextiles	Stock
	MobilityTextiles	Mobility Textiles	Stock
	Geotextiles	Geotextiles	Stock
	BuildingTextiles	Building Textiles	Stock
	FishingGear	Fishing Gear	Stock
	OtherTechnicalTextiles	Other Technical Textiles	Stock
	DisposableCleaningCloths	Disposable Cleaning Cloths	Stock
	CottonSwaps	Cotton Swaps	Stock
	TamponApplicators	Tampon Applicators	Stock
	Tampon	Tampon	Stock
	WetWipes	Wet Wipes	Stock
	PantyLiners	Panty Liners	Stock
	SanitaryTowels	Sanitary Towels	Stock
	Cigarettes	Cigarettes	Stock
	InUseTires	Tires in Use	Stock
Collection Systems	PCCollection	Pre-consumer Waste Collection	Flow
	PackagingCollection	Packaging Collection	Flow
	MixedCollection	Mixed Waste Collection	Flow
	CDCollection	Construction and Demolition Waste Collection	Flow
	CDIncinerableCollection	Construction and Demolition Incinerable Waste Collection	Flow
	ELVCollection	End-Of-Life Vehicle Collection	Flow
	ELVTextilesCollection	End-Of-Life Vehicle Textiles Collection	Flow
	ELBCollection	End-Of-Life Boat Collection	Flow
	WEEECollection	Electrical and Electronic Equiment Waste Collection	Flow
	AgricultureCollection	Agriculture Waste Collection	Flow
	TextileCollection	Textile Waste Collection	Flow
	TiresCollection	Tires Collection	Flow
	EoLFishingGearCollection	End-Of-Life Fishing Gear Collection	Flow
	PantBottles	Pant Bottles	Flow
Recycling Systems	PackagingRecycling	Packaging Recycling	Flow
	CDRecycling	Construction and Demolition Recycling	Flow
	LargePartRecycling	Automotive Large Parts Recycling	Flow
	ASRRecycling	Automotive Shredder Residue Recycling	Flow
	WEEPRecycling	Waste of Electrical and Electronic Plastic Recycling	Flow
	AgricultureRecycling	Agriculture Plastic Recycling	Flow
Anthropogenical sinks	Incineration	Incineration	Sink
	Export	Export	Sink
	Landfill	Landfill	Sink
	MaterialReuse	Material Reuse	Sink
	TextileReuse	Textile Reuse	Sink
	PartReuse	Automotive Parts Reuse	Sink
Environmental sinks	FreshwaterSedimentsMicro	Freshwater Sediments (micro)	Sink
	FreshwaterSedimentsMacro	Freshwater Sediments (macro)	Sink
	OceanSedimentsMicro	Ocean Sediments (micro)	Sink
	OceanSedimentsMacro	Ocean Sediments (macro)	Sink
	BeachMicro	Beach (micro)	Sink
	BeachMacro	Beach (macro)	Sink
	ShorelineMicro	Shoreline (micro)	Sink
	ShorelineMacro	Shoreline (macro)	Sink
	OceanMicro	Ocean (micro)	Sink
	OceanMacro	Ocean (macro)	Sink
	ResSoilMicro	Residential soil (micro)	Sink
	ResSoilMacro	Residential soil (macro)	Sink
	RoadSoilMicro	Road side soil (micro)	Sink
	RoadSoilMacro	Road side soil (macro)	Sink
	NatSoilMicro	Natural soil (micro)	Sink
	NatSoilMacro	Natural soil (macro)	Sink
	AgrSoilMicro	Agricultural soil (micro)	Sink
	AgrSoilMacro	Agricultural soil (macro)	Sink
	SubSoilMicro	Sub-surface soil (micro)	Sink
Plastic leakage flows	OnTheGoBottles	On The Go Consumption	Flow
	OnTheGoResidential	On The Go Consumption (residential)	Flow
	OnTheGoTransport	On The Go Consumption (transport)	Flow
	OnTheGoNature	On The Go Consumption (nature)	Flow
	LitterResidentialEnvironments	Litter in Residential Environments	Flow
	LitterRoadSides	Litter on Road Sides	Flow
	LitterNaturalEnvironments	Litter in Natural Environments	Flow
	Dumping	Dumping	Flow
	OutdoorAirMicro	Outdoor Air (micro)	Flow
	IndoorAirMicro	Indoor Air (micro)	Flow
	IndoorFloorsMicro	Indoor Floors (micro)	Flow
	IndustrialStormWaterMicro	Industrial Storm Water (micro)	Flow
	StormWater	Storm Water (micro)	Flow
	WasteWaterMicro	Waste Water (micro)	Flow
	WasteWaterMacro	Waste Water (macro)	Flow
	WasteWaterSmallMacro	Waste Water (small macro)	Flow
	WWTPMicro	Waste Water Treatment Plant (micro)	Flow
	WWTPMacro	Waste Water Treatment Plant (macro)	Flow
	WWTPSmallMacro	Waste Water Treatment Plant (small macro)	Flow
	OSSFMicro	On-Site Sewage Facility (micro)	Flow
	OSSFMacro	On-Site Sewage Facility (macro)	Flow
	SludgeMicro	Sludge (micro)	Flow
	SludgeMacro	Sludge (macro)	Flow
	CSOMicro	Combined Sewer Overflow (micro)	Flow
	CSOMacro	Combined Sewer Overflow (macro)	Flow
	PrimaryWaterTreatmentMicro	Primary Water Treatment (micro)	Flow
	PrimaryWaterTreatmentMacro	Primary Water Treatment (macro)	Flow
	PrimaryWaterTreatmentSmallMacro	Primary Water Treatment (small macro)	Flow
	PrimaryWaterTreatmentMicroEffluent	Primary Water Treatment Effluent (micro)	Flow
	PrimaryWaterTreatmentMacroEffluent	Primary Water Treatment Effluent (macro)	Flow
	PrimaryWaterTreatmentSmallMacroEffluent	Primary Water Treatment Effluent (small macro)	Flow
	SecondaryWaterTreatmentMicro	Secondary Water Treatment (micro)	Flow
	SecondaryWaterTreatmentMacro	Secondary Water Treatment (macro)	Flow
	SecondaryWaterTreatmentSmallMacro	Secondary Water Treatment (small macro)	Flow
	SecondaryWaterTreatmentSmallMacroEffluent	Secondary Water Treatment Effluent (small macro)	Flow
	SecondaryWaterTreatmentMicroEffluent	Secondary Water Treatment Effluent (micro)	Flow
	TertiaryWaterTreatmentMicro	Tertiary Water Treatment (micro)	Flow
	TertiaryWaterTreatmentMacro	Tertiary Water Treatment (macro)	Flow
	WearClothing	Wear Clothing	Flow
	WearHousehold	Wear Household	Flow
	TDC	Tumble Drying Clothing	Flow
	TDHH	Tumble Drying Household	Flow
	ICLD	Indoor Cloth-line Drying	Flow
	OCLD	Outdoor Cloth-line Drying	Flow
	TireWear	Tire Wear	Flow
	Highways	Highways	Flow
	HighwayStay	Highway Stay	Flow
	HighwayOutside	Highway Outside	Flow
	RoadsInside	Roads Inside	Flow
	OtherRoads	Other Roads	Flow
	OtherRoadsStay	Other Roads Stay	Flow
	OtherRoads Outside	Other Roads Outside	Flow
	RRTP	RRTP	Flow
	ParticlesCollection	Particles Collection	Flow
	FreshwaterSedimentsFlowMicro	Freshwater Sediments Flow (micro)	Flow
	FreshwaterSedimentsFlowMacro	Freshwater Sediments Flow (macro)	Flow
	OceanFlowMicro	Ocean Flow (micro)	Flow
	OceanFlowMacro	Ocean Flow (macro)	Flow
	FreshFlowMicro	Freshwater Flow (micro)	Flow
	FreshFlowMacro	Freshwater Flow (macro)	Flow
	SweepingResidential	Sweeping Residential	Flow
	NonSweepingResidential	Non Sweeping Residential	Flow
	SweepingRoadSide	Sweeping Road Side	Flow
	NonSweepingRoadSide	Non Sweeping Road Side	Flow
	LitteredCigarettes	Littered Cigarettes	Flow

## Sheet: Polymer content matrix
Data			Transport													Non-Textile Manufacturing													Fibre Production													Textile Manufacturing
Type	Code	Comment	HDPE	LDPE	PET	PP	PS	EPS	PVC	ABS	HIPS	PA	PC	PUR	rubber	HDPE	LDPE	PET	PP	PS	EPS	PVC	ABS	HIPS	PA	PC	PUR	rubber	HDPE	LDPE	PET	PP	PS	EPS	PVC	ABS	HIPS	PA	PC	PUR	rubber	HDPE	LDPE	PET	PP	PS	EPS	PVC	ABS
Primary Forms	39011000		1
	39011001		1
	39011009		1
	39012000			1
	39012001			1
	39012009			1
	39012010			1
	39012090			1
	39013000
	39014000
	39019000
	39021000					1
	39021001					1
	39021009					1
	39022000
	39023000					1
	39029000
	39031100							1
	39031900						1
	39031901						1
	39031909						1
	39032000									1
	39033000									1
	39039000										1
	39041000								1
	39042100	A. Sevenster (see Kawecki 2021)							0.7
	39042200	A. Sevenster (see Kawecki 2021)							0.7
	39043000
	39044000
	39045000
	39046100
	39046900
	39049000
	39051100
	39051200
	39051900
	39052000
	39052100
	39052900
	39053000
	39059000
	39059100
	39059900
	39061000
	39069000
	39071000
	39072000													1
	39072001													1
	39072009													1
	39073000
	39074000												1
	39075000
	39076000				1
	39076100
	39076900
	39077000
	39079100													1
	39079900													1
	39079901													1
	39079909													1
	39081000											1
	39089000											1
	39091000
	39092000
	39093000
	39093100													1
	39093900
	39094000
	39094001
	39094009
	39095000													1
	39095001													1
	39095009													1
	39100000
	39111000
	39119010
	39119090
	39121100
	39121200
	39122000
	39123100
	39123900
	39129000
	39131000
	39139000
	39140000
	39151000
	39152000
	39153000
	39159000
	39161000
	39162000
	39169010									0.05	0.05	0.05	0.05
	39169090									0.05	0.05	0.05	0.05
	39032000									1
	39033000									1
	39039000										1
	39081000											1
	39089000											1
	39074000												1
	39072000													1
	39072001													1
	39072009													1
	39079100													1
	39079900													1
	39079901													1
	39079909													1
	39093100													1
	39095000													1
	39095001													1
	39095009													1
Semi-finished Products	39171000
	39172100	APME, Plastics: A Material of Choice in Building and Construction - Plastics Consumption and Recovery in Western														0.79	0.21
	39172200																		1
	39172300	A. Sevenster (see Kawecki 2021)																				0.7
	39172910																								0.3
	39172920																								0.3
	39172990																								0.3
	39173110	APME, Plastics: A Material of Choice in Building and Construction - Plastics Consumption and Recovery in Western Europe 1995, 1995														0.18	0.05		0.06			0.69
	39173120	APME, Plastics: A Material of Choice in Building and Construction - Plastics Consumption and Recovery in Western Europe 1995, 1995														0.18	0.05		0.06			0.69
	39173190	APME, Plastics: A Material of Choice in Building and Construction - Plastics Consumption and Recovery in Western Europe 1995, 1995														0.18	0.05		0.06			0.69
	39173210	APME, Plastics: A Material of Choice in Building and Construction - Plastics Consumption and Recovery in Western Europe 1995, 1995														0.18	0.05		0.06			0.69
	39173220	APME, Plastics: A Material of Choice in Building and Construction - Plastics Consumption and Recovery in Western Europe 1995, 1995														0.18	0.05		0.06			0.69
	39173290	APME, Plastics: A Material of Choice in Building and Construction - Plastics Consumption and Recovery in Western Europe 1995, 1995														0.18	0.05		0.06			0.69
	39173300	APME, Plastics: A Material of Choice in Building and Construction - Plastics Consumption and Recovery in Western Europe 1995, 1995														0.18	0.05		0.06			0.69
	39173900	APME, Plastics: A Material of Choice in Building and Construction - Plastics Consumption and Recovery in Western Europe 1995, 1995														0.18	0.05		0.06			0.69
	39174000	APME, Plastics: A Material of Choice in Building and Construction - Plastics Consumption and Recovery in Western Europe 1995, 1995														0.18	0.05		0.06			0.69			0.02
	39181000	A. Sevenster (see Kawecki 2021)																				0.7
	39181001	A. Sevenster (see Kawecki 2021)																				0.7
	39181009	A. Sevenster (see Kawecki 2021)																				0.7
	39189000																										0.333333
	39191010	Applied Market Information Ltd., AMI’s 2015 EUROPEAN PLASTICS INDUSTRY REPORT, 2015; Figure 18.2 + Figure 16.2														0.00493827	0.0350617	0.12	0.24	0.31		0.15	0.0353791	0.00927397	0.00970718	0.0320899	0.0180505
	39191020	Applied Market Information Ltd., AMI’s 2015 EUROPEAN PLASTICS INDUSTRY REPORT, 2015; Figure 18.2 + Figure 16.2														0.00493827	0.0350617	0.12	0.24	0.31		0.15	0.0353791	0.00927397	0.00970718	0.0320899	0.0180505
	39191090	Applied Market Information Ltd., AMI’s 2015 EUROPEAN PLASTICS INDUSTRY REPORT, 2015; Figure 18.2 + Figure 16.2														0.00493827	0.0350617	0.12	0.24	0.31		0.15	0.0353791	0.00927397	0.00970718	0.0320899	0.0180505
	39199010	Applied Market Information Ltd., AMI’s 2015 EUROPEAN PLASTICS INDUSTRY REPORT, 2015; Figure 18.2 + Figure 16.2														0.00493827	0.0350617	0.12	0.24	0.31		0.15	0.0353791	0.00927397	0.00970718	0.0320899	0.0180505
	39199020	Applied Market Information Ltd., AMI’s 2015 EUROPEAN PLASTICS INDUSTRY REPORT, 2015; Figure 18.2 + Figure 16.2														0.00493827	0.0350617	0.12	0.24	0.31		0.15	0.0353791	0.00927397	0.00970718	0.0320899	0.0180505
	39199090	Applied Market Information Ltd., AMI’s 2015 EUROPEAN PLASTICS INDUSTRY REPORT, 2015; Figure 18.2 + Figure 16.2														0.00493827	0.0350617	0.12	0.24	0.31		0.15	0.0353791	0.00927397	0.00970718	0.0320899	0.0180505
	39201000	Applied Market Information Ltd., AMI’s 2015 EUROPEAN PLASTICS INDUSTRY REPORT, 2015; Figure 18.2 + Figure 16.4														0.00493827	0.0350617	0.12	0.24	0.31		0.15	0.02	0.02	0.02	0.02
	39202000	Applied Market Information Ltd., AMI’s 2015 EUROPEAN PLASTICS INDUSTRY REPORT, 2015 ; Figure 16.2														0.12	0.88
	39203000																			1
	39204100	A. Sevenster (see Kawecki 2021)																				0.7
	39204200	A. Sevenster (see Kawecki 2021)																				0.7
	39204300	A. Sevenster (see Kawecki 2021)																				0.7
	39204900	A. Sevenster (see Kawecki 2021)																				0.7
	39205100
	39205900
	39206100
	39206200																	1
	39206300
	39206900
	39207100
	39207110
	39207190
	39207200
	39207300
	39207310
	39207390
	39207900
	39207910
	39207990
	39209100
	39209200
	39209300
	39209400
	39209900	Applied Market Information Ltd., AMI’s 2015 EUROPEAN PLASTICS INDUSTRY REPORT, 2015; Figure 18.2 + Figure 16.2														0.00493827	0.0350617	0.12	0.24	0.31		0.15	0.02	0.02	0.02	0.02
	39211100																			1
	39211101																			1
	39211109																			1
	39211200	A. Sevenster (see Kawecki 2021)																				0.7
	39211201	A. Sevenster (see Kawecki 2021)																				0.7
	39211209	A. Sevenster (see Kawecki 2021)																				0.7
	39211300																										1
	39211301																										1
	39211309																										1
	39211410
	39211411
	39211419
	39211490
	39211491
	39211499
	39211910	Applied Market Information Ltd., AMI’s 2015 EUROPEAN PLASTICS INDUSTRY REPORT, 2015; Figure 18.2 + Figure 16.2														0.0123457	0.0876543	0.3	0.6
	39211911	Applied Market Information Ltd., AMI’s 2015 EUROPEAN PLASTICS INDUSTRY REPORT, 2015; Figure 18.2 + Figure 16.2														0.0123457	0.0876543	0.3	0.6
	39211919	Applied Market Information Ltd., AMI’s 2015 EUROPEAN PLASTICS INDUSTRY REPORT, 2015; Figure 18.2 + Figure 16.2														0.0123457	0.0876543	0.3	0.6
	39211920	Applied Market Information Ltd., AMI’s 2015 EUROPEAN PLASTICS INDUSTRY REPORT, 2015; Figure 18.2 + Figure 16.2														0.0123457	0.0876543	0.3	0.6
	39211921	Applied Market Information Ltd., AMI’s 2015 EUROPEAN PLASTICS INDUSTRY REPORT, 2015; Figure 18.2 + Figure 16.2														0.0123457	0.0876543	0.3	0.6
	39211929	Applied Market Information Ltd., AMI’s 2015 EUROPEAN PLASTICS INDUSTRY REPORT, 2015; Figure 18.2 + Figure 16.2														0.0123457	0.0876543	0.3	0.6
	39211990	Applied Market Information Ltd., AMI’s 2015 EUROPEAN PLASTICS INDUSTRY REPORT, 2015; Figure 18.2 + Figure 16.2														0.0123457	0.0876543	0.3	0.6
	39211991	Applied Market Information Ltd., AMI’s 2015 EUROPEAN PLASTICS INDUSTRY REPORT, 2015; Figure 18.2 + Figure 16.2														0.0123457	0.0876543	0.3	0.6
	39211999	Applied Market Information Ltd., AMI’s 2015 EUROPEAN PLASTICS INDUSTRY REPORT, 2015; Figure 18.2 + Figure 16.2														0.0123457	0.0876543	0.3	0.6
	39219010	Applied Market Information Ltd., AMI’s 2015 EUROPEAN PLASTICS INDUSTRY REPORT, 2015; Figure 18.2 + Figure 16.2														0.00493827	0.0350617	0.12	0.24	0.31		0.15	0.02	0.02	0.02	0.02
	39219020	Applied Market Information Ltd., AMI’s 2015 EUROPEAN PLASTICS INDUSTRY REPORT, 2015; Figure 18.2 + Figure 16.2														0.00493827	0.0350617	0.12	0.24	0.31		0.15	0.02	0.02	0.02	0.02
	39219021	Applied Market Information Ltd., AMI’s 2015 EUROPEAN PLASTICS INDUSTRY REPORT, 2015; Figure 18.2 + Figure 16.2														0.00493827	0.0350617	0.12	0.24	0.31		0.15	0.02	0.02	0.02	0.02
	39219029	Applied Market Information Ltd., AMI’s 2015 EUROPEAN PLASTICS INDUSTRY REPORT, 2015; Figure 18.2 + Figure 16.2														0.00493827	0.0350617	0.12	0.24	0.31		0.15	0.02	0.02	0.02	0.02
	39219030	Applied Market Information Ltd., AMI’s 2015 EUROPEAN PLASTICS INDUSTRY REPORT, 2015; Figure 18.2 + Figure 16.2														0.00493827	0.0350617	0.12	0.24	0.31		0.15	0.02	0.02	0.02	0.02
	39219040	Applied Market Information Ltd., AMI’s 2015 EUROPEAN PLASTICS INDUSTRY REPORT, 2015; Figure 18.2 + Figure 16.2														0.00493827	0.0350617	0.12	0.24	0.31		0.15	0.02	0.02	0.02	0.02
	39219090	Applied Market Information Ltd., AMI’s 2015 EUROPEAN PLASTICS INDUSTRY REPORT, 2015; Figure 18.2 + Figure 16.2														0.00493827	0.0350617	0.12	0.24	0.31		0.15	0.02	0.02	0.02	0.02
	39221000	Applied Market Information Ltd., AMI’s 2015 EUROPEAN PLASTICS INDUSTRY REPORT, 2015 ; Figure 19.2														0.12	0.03		0.48	0.07		0.03	0.0353791	0.00927397	0.00970718	0.0320899	0.0180505
	39222000	Applied Market Information Ltd., AMI’s 2015 EUROPEAN PLASTICS INDUSTRY REPORT, 2015 ; Figure 19.2														0.12	0.03		0.48	0.07		0.03	0.0353791	0.00927397	0.00970718	0.0320899	0.0180505
	39229000	Applied Market Information Ltd., AMI’s 2015 EUROPEAN PLASTICS INDUSTRY REPORT, 2015 ; Figure 19.2														0.12	0.03		0.48	0.07		0.03	0.0353791	0.00927397	0.00970718	0.0320899	0.0180505
	39229001	Applied Market Information Ltd., AMI’s 2015 EUROPEAN PLASTICS INDUSTRY REPORT, 2015 ; Figure 19.2														0.12	0.03		0.48	0.07		0.03	0.0353791	0.00927397	0.00970718	0.0320899	0.0180505
	39229009	Applied Market Information Ltd., AMI’s 2015 EUROPEAN PLASTICS INDUSTRY REPORT, 2015 ; Figure 19.2														0.12	0.03		0.48	0.07		0.03	0.0353791	0.00927397	0.00970718	0.0320899	0.0180505
	39231001	Applied Market Information Ltd., AMI’s 2015 EUROPEAN PLASTICS INDUSTRY REPORT, 2015 ; Figure 19.2														0.12	0.03		0.48	0.07		0.03
	39231002	Applied Market Information Ltd., AMI’s 2015 EUROPEAN PLASTICS INDUSTRY REPORT, 2015 ; Figure 19.2														0.12	0.03		0.48	0.07		0.03
	39231003	Applied Market Information Ltd., AMI’s 2015 EUROPEAN PLASTICS INDUSTRY REPORT, 2015 ; Figure 19.2														0.12	0.03		0.48	0.07		0.03
	39231004	Applied Market Information Ltd., AMI’s 2015 EUROPEAN PLASTICS INDUSTRY REPORT, 2015 ; Figure 19.2														0.12	0.03		0.48	0.07		0.03
	39231005	Applied Market Information Ltd., AMI’s 2015 EUROPEAN PLASTICS INDUSTRY REPORT, 2015 ; Figure 19.2														0.12	0.03		0.48	0.07		0.03
	39231006	Applied Market Information Ltd., AMI’s 2015 EUROPEAN PLASTICS INDUSTRY REPORT, 2015 ; Figure 19.2														0.12	0.03		0.48	0.07		0.03
	39232110	Applied Market Information Ltd., AMI’s 2015 EUROPEAN PLASTICS INDUSTRY REPORT, 2015 ; Figure 16.2														0.12	0.88
	39232190	Applied Market Information Ltd., AMI’s 2015 EUROPEAN PLASTICS INDUSTRY REPORT, 2015 ; Figure 16.2														0.12	0.88
	39232910	Applied Market Information Ltd., AMI’s 2015 EUROPEAN PLASTICS INDUSTRY REPORT, 2015 ; Figure 16.2																	0.79			0.16
	39232990	Applied Market Information Ltd., AMI’s 2015 EUROPEAN PLASTICS INDUSTRY REPORT, 2015 ; Figure 16.2																	0.79			0.16
	39233001	Delgado, Clara, Leire Barruetabeña, and Oscar Salas, Assessment of the Environmental Advantages and Drawbacks of Existing and Emerging Polymers Recovery Processes - Annexes to Final Report, 2007 <http://dx.doi.org/10.2791/46661> ; Table 1														0.34		0.64				0.03
	39233002	Delgado, Clara, Leire Barruetabeña, and Oscar Salas, Assessment of the Environmental Advantages and Drawbacks of Existing and Emerging Polymers Recovery Processes - Annexes to Final Report, 2007 <http://dx.doi.org/10.2791/46661> ; Table 1														0.34		0.64				0.03
	39234000	Applied Market Information Ltd., AMI’s 2015 EUROPEAN PLASTICS INDUSTRY REPORT, 2015 ; Figure 19.2														0.12	0.03		0.48	0.07		0.03
	39235000	Delgado, Clara, Leire Barruetabeña, and Oscar Salas, Assessment of the Environmental Advantages and Drawbacks of Existing and Emerging Polymers Recovery Processes - Annexes to Final Report, 2007 <http://dx.doi.org/10.2791/46661> ; Figure 4														0.3	0.07		0.61
	39239001	Simon, Claus-jürgen, Carolina Hupfer, and PlasticsEurope, Business Data and Charts 2015/2016: Plastics Europe Market Research Group, 2016														0.18	0.32	0.17	0.21	0.05	0.02	0.02
	39239002	Simon, Claus-jürgen, Carolina Hupfer, and PlasticsEurope, Business Data and Charts 2015/2016: Plastics Europe Market Research Group, 2016														0.18	0.32	0.17	0.21	0.05	0.02	0.02
	39239003	Simon, Claus-jürgen, Carolina Hupfer, and PlasticsEurope, Business Data and Charts 2015/2016: Plastics Europe Market Research Group, 2016														0.18	0.32	0.17	0.21	0.05	0.02	0.02
	39239004	Simon, Claus-jürgen, Carolina Hupfer, and PlasticsEurope, Business Data and Charts 2015/2016: Plastics Europe Market Research Group, 2016														0.18	0.32	0.17	0.21	0.05	0.02	0.02
	39239005	Simon, Claus-jürgen, Carolina Hupfer, and PlasticsEurope, Business Data and Charts 2015/2016: Plastics Europe Market Research Group, 2016														0.18	0.32	0.17	0.21	0.05	0.02	0.02
	39239006	Simon, Claus-jürgen, Carolina Hupfer, and PlasticsEurope, Business Data and Charts 2015/2016: Plastics Europe Market Research Group, 2016														0.18	0.32	0.17	0.21	0.05	0.02	0.02
	39239009	Simon, Claus-jürgen, Carolina Hupfer, and PlasticsEurope, Business Data and Charts 2015/2016: Plastics Europe Market Research Group, 2016														0.18	0.32	0.17	0.21	0.05	0.02	0.02
	39241001	ratios between frequency of mentioning ; McComb, Gordon, ‘Plastics in Everyday Household Articles’, Robot Builder’s Bonanza, 4th Edition - Application Notes & Bonus Projects, 2017 <http://www.robotoid.com/appnotes/construction-plastics-in-household-items.html> [accessed 8 August 2017]														0.29	0.12		0.24	0.18	0.06		0.0353791	0.00927397	0.00970718	0.0320899	0.0180505
	39241002	ratios between frequency of mentioning ; McComb, Gordon, ‘Plastics in Everyday Household Articles’, Robot Builder’s Bonanza, 4th Edition - Application Notes & Bonus Projects, 2017 <http://www.robotoid.com/appnotes/construction-plastics-in-household-items.html> [accessed 8 August 2017]														0.29	0.12		0.24	0.18	0.06		0.0353791	0.00927397	0.00970718	0.0320899	0.0180505
	39241008	ratios between frequency of mentioning ; McComb, Gordon, ‘Plastics in Everyday Household Articles’, Robot Builder’s Bonanza, 4th Edition - Application Notes & Bonus Projects, 2017 <http://www.robotoid.com/appnotes/construction-plastics-in-household-items.html> [accessed 8 August 2017]														0.29	0.12		0.24	0.18	0.06		0.0353791	0.00927397	0.00970718	0.0320899	0.0180505
	39241009	ratios between frequency of mentioning ; McComb, Gordon, ‘Plastics in Everyday Household Articles’, Robot Builder’s Bonanza, 4th Edition - Application Notes & Bonus Projects, 2017 <http://www.robotoid.com/appnotes/construction-plastics-in-household-items.html> [accessed 8 August 2017]														0.29	0.12		0.24	0.18	0.06		0.0353791	0.00927397	0.00970718	0.0320899	0.0180505
	39249001	McComb, Gordon, ‘Plastics in Everyday Household Articles’, Robot Builder’s Bonanza, 4th Edition - Application Notes & Bonus Projects, 2017 <http://www.robotoid.com/appnotes/construction-plastics-in-household-items.html> [accessed 8 August 2017] ratios between frequency of mention														0.25	0.13		0.17	0.13	0.04	0.08	0.0353791	0.00927397	0.00970718	0.0320899	0.0180505
	39249002	McComb, Gordon, ‘Plastics in Everyday Household Articles’, Robot Builder’s Bonanza, 4th Edition - Application Notes & Bonus Projects, 2017 <http://www.robotoid.com/appnotes/construction-plastics-in-household-items.html> [accessed 8 August 2017] ratios between frequency of mention														0.25	0.13		0.17	0.13	0.04	0.08	0.0353791	0.00927397	0.00970718	0.0320899	0.0180505
	39249003	McComb, Gordon, ‘Plastics in Everyday Household Articles’, Robot Builder’s Bonanza, 4th Edition - Application Notes & Bonus Projects, 2017 <http://www.robotoid.com/appnotes/construction-plastics-in-household-items.html> [accessed 8 August 2017] ratios between frequency of mention														0.25	0.13		0.17	0.13	0.04	0.08	0.0353791	0.00927397	0.00970718	0.0320899	0.0180505
	39249009	McComb, Gordon, ‘Plastics in Everyday Household Articles’, Robot Builder’s Bonanza, 4th Edition - Application Notes & Bonus Projects, 2017 <http://www.robotoid.com/appnotes/construction-plastics-in-household-items.html> [accessed 8 August 2017] ratios between frequency of mention														0.25	0.13		0.17	0.13	0.04	0.08	0.0353791	0.00927397	0.00970718	0.0320899	0.0180505
	39251000	Applied Market Information Ltd., AMI’s 2015 EUROPEAN PLASTICS INDUSTRY REPORT, 2015 ; Figure 19.2														0.12	0.03		0.48	0.07		0.03
	39252000	APME, Plastics: A Material of Choice in Building and Construction - Plastics Consumption and Recovery in Western Europe 1995, 1995 (For windows)																				0.7
	39252001	APME, Plastics: A Material of Choice in Building and Construction - Plastics Consumption and Recovery in Western Europe 1995, 1995 (For windows)																				0.7
	39252009	APME, Plastics: A Material of Choice in Building and Construction - Plastics Consumption and Recovery in Western Europe 1995, 1995 (For windows)																				0.7
	39253000	APME, Plastics: A Material of Choice in Building and Construction - Plastics Consumption and Recovery in Western Europe 1995, 1995 (For windows)																				0.7
	39259000	APME, Plastics: A Material of Choice in Building and Construction - Plastics Consumption and Recovery in Western Europe 1995, 1995														0.07	0.05		0.03	0.03	0.09	0.55					0.0953047
	39259001	APME, Plastics: A Material of Choice in Building and Construction - Plastics Consumption and Recovery in Western Europe 1995, 1995														0.07	0.05		0.03	0.03	0.09	0.55					0.0953047
	39259002	APME, Plastics: A Material of Choice in Building and Construction - Plastics Consumption and Recovery in Western Europe 1995, 1995														0.07	0.05		0.03	0.03	0.09	0.55					0.0953047
	39259003	APME, Plastics: A Material of Choice in Building and Construction - Plastics Consumption and Recovery in Western Europe 1995, 1995														0.07	0.05		0.03	0.03	0.09	0.55					0.0953047
	39259004	APME, Plastics: A Material of Choice in Building and Construction - Plastics Consumption and Recovery in Western Europe 1995, 1995														0.07	0.05		0.03	0.03	0.09	0.55					0.0953047
	39259009	APME, Plastics: A Material of Choice in Building and Construction - Plastics Consumption and Recovery in Western Europe 1995, 1995														0.07	0.05		0.03	0.03	0.09	0.55					0.0953047
	39261000	McComb, Gordon, ‘Plastics in Everyday Household Articles’, Robot Builder’s Bonanza, 4th Edition - Application Notes & Bonus Projects, 2017 <http://www.robotoid.com/appnotes/construction-plastics-in-household-items.html> [accessed 8 August 2017] ratios between frequency of mention														0.25	0.13		0.17	0.13	0.04	0.08	0.0353791	0.00927397	0.00970718	0.0320899	0.0180505
	39262000	McComb, Gordon, ‘Plastics in Everyday Household Articles’, Robot Builder’s Bonanza, 4th Edition - Application Notes & Bonus Projects, 2017 <http://www.robotoid.com/appnotes/construction-plastics-in-household-items.html> [accessed 8 August 2017] ratios between frequency of mention														0.25	0.13		0.17	0.13	0.04	0.08	0.0353791	0.00927397	0.00970718	0.0320899	0.0180505
	39263000	McComb, Gordon, ‘Plastics in Everyday Household Articles’, Robot Builder’s Bonanza, 4th Edition - Application Notes & Bonus Projects, 2017 <http://www.robotoid.com/appnotes/construction-plastics-in-household-items.html> [accessed 8 August 2017] ratios between frequency of mention														0.25	0.13		0.17	0.13	0.04	0.08	0.0353791	0.00927397	0.00970718	0.0320899	0.0180505
	39264000	McComb, Gordon, ‘Plastics in Everyday Household Articles’, Robot Builder’s Bonanza, 4th Edition - Application Notes & Bonus Projects, 2017 <http://www.robotoid.com/appnotes/construction-plastics-in-household-items.html> [accessed 8 August 2017] ratios between frequency of mention														0.25	0.13		0.17	0.13	0.04	0.08	0.0353791	0.00927397	0.00970718	0.0320899	0.0180505
	39269010	McComb, Gordon, ‘Plastics in Everyday Household Articles’, Robot Builder’s Bonanza, 4th Edition - Application Notes & Bonus Projects, 2017 <http://www.robotoid.com/appnotes/construction-plastics-in-household-items.html> [accessed 8 August 2017] ratios between frequency of mention														0.25	0.13		0.17	0.13	0.04	0.08	0.0353791	0.00927397	0.00970718	0.0320899	0.0180505
	39269020	McComb, Gordon, ‘Plastics in Everyday Household Articles’, Robot Builder’s Bonanza, 4th Edition - Application Notes & Bonus Projects, 2017 <http://www.robotoid.com/appnotes/construction-plastics-in-household-items.html> [accessed 8 August 2017] ratios between frequency of mention														0.25	0.13		0.17	0.13	0.04	0.08	0.0353791	0.00927397	0.00970718	0.0320899	0.0180505
	39269030	McComb, Gordon, ‘Plastics in Everyday Household Articles’, Robot Builder’s Bonanza, 4th Edition - Application Notes & Bonus Projects, 2017 <http://www.robotoid.com/appnotes/construction-plastics-in-household-items.html> [accessed 8 August 2017] ratios between frequency of mention														0.25	0.13		0.17	0.13	0.04	0.08	0.0353791	0.00927397	0.00970718	0.0320899	0.0180505
	39269091	McComb, Gordon, ‘Plastics in Everyday Household Articles’, Robot Builder’s Bonanza, 4th Edition - Application Notes & Bonus Projects, 2017 <http://www.robotoid.com/appnotes/construction-plastics-in-household-items.html> [accessed 8 August 2017] ratios between frequency of mention														0.25	0.13		0.17	0.13	0.04	0.08	0.0353791	0.00927397	0.00970718	0.0320899	0.0180505
	39269092	McComb, Gordon, ‘Plastics in Everyday Household Articles’, Robot Builder’s Bonanza, 4th Edition - Application Notes & Bonus Projects, 2017 <http://www.robotoid.com/appnotes/construction-plastics-in-household-items.html> [accessed 8 August 2017] ratios between frequency of mention														0.25	0.13		0.17	0.13	0.04	0.08	0.0353791	0.00927397	0.00970718	0.0320899	0.0180505
	39269093	McComb, Gordon, ‘Plastics in Everyday Household Articles’, Robot Builder’s Bonanza, 4th Edition - Application Notes & Bonus Projects, 2017 <http://www.robotoid.com/appnotes/construction-plastics-in-household-items.html> [accessed 8 August 2017] ratios between frequency of mention														0.25	0.13		0.17	0.13	0.04	0.08	0.0353791	0.00927397	0.00970718	0.0320899	0.0180505
	39269094	McComb, Gordon, ‘Plastics in Everyday Household Articles’, Robot Builder’s Bonanza, 4th Edition - Application Notes & Bonus Projects, 2017 <http://www.robotoid.com/appnotes/construction-plastics-in-household-items.html> [accessed 8 August 2017] ratios between frequency of mention														0.25	0.13		0.17	0.13	0.04	0.08	0.0353791	0.00927397	0.00970718	0.0320899	0.0180505
	39269097	McComb, Gordon, ‘Plastics in Everyday Household Articles’, Robot Builder’s Bonanza, 4th Edition - Application Notes & Bonus Projects, 2017 <http://www.robotoid.com/appnotes/construction-plastics-in-household-items.html> [accessed 8 August 2017] ratios between frequency of mention														0.25	0.13		0.17	0.13	0.04	0.08	0.0353791	0.00927397	0.00970718	0.0320899	0.0180505
	39269098	McComb, Gordon, ‘Plastics in Everyday Household Articles’, Robot Builder’s Bonanza, 4th Edition - Application Notes & Bonus Projects, 2017 <http://www.robotoid.com/appnotes/construction-plastics-in-household-items.html> [accessed 8 August 2017] ratios between frequency of mention														0.25	0.13		0.17	0.13	0.04	0.08	0.0353791	0.00927397	0.00970718	0.0320899	0.0180505
	39269099	McComb, Gordon, ‘Plastics in Everyday Household Articles’, Robot Builder’s Bonanza, 4th Edition - Application Notes & Bonus Projects, 2017 <http://www.robotoid.com/appnotes/construction-plastics-in-household-items.html> [accessed 8 August 2017] ratios between frequency of mention														0.25	0.13		0.17	0.13	0.04	0.08	0.0353791	0.00927397	0.00970718	0.0320899	0.0180505
	40011000
	40012100
	40012200
	40012900
	40013000
	40021100
	40021910
	40021990
	40022000
	40022010
	40022090
	40023100
	40023110
	40023190
	40023900
	40023910
	40023990
	40024100
	40024900
	40024910
	40024990
	40025100
	40025900
	40025910
	40025990
	40026000
	40026010
	40026090
	40027010
	40027090
	40028000
	40029100
	40029910
	40029990
	40030000
	40040000
	40051010
	40051020
	40051080
	40051090
	40052010
	40052020
	40059110
	40059190
	40059910
	40059990
	40061000
	40061010
	40061090
	40069000
	40069010
	40069020
	40069090
	40070000
	40081110
	40081190
	40081900
	40081910
	40081990
	40082110
	40082190
	40082910
	40082990
	40091000
	40091100
	40091200
	40092000
	40092100
	40092200
	40093000
	40093100
	40093200
	40094000
	40094100
	40094200
	40095000
	40101000
	40101100
	40101200
	40101300
	40101900
	40102100
	40102200
	40102300
	40102400
	40102900
	40103100
	40103200
	40103300
	40103400
	40103500
	40103600
	40103900
	40109100
	40109900
	40111000
	40112000
	40113000
	40114000
	40115000
	40116100
	40116200
	40116300
	40116900
	40117000
	40118000
	40119000
	40119110
	40119190
	40119200
	40119300
	40119400
	40119900
	40119910
	40119990
	40121000
	40121100
	40121200
	40121300
	40121900
	40122000
	40129010
	40129090
	40131000
	40132000
	40139010
	40139090
	40141000
	40149000
	40151100
	40151910
	40151990
	40159010
	40159090
	40161000
	40169100
	40169200
	40169300
	40169400
	40169500
	40169900
	40170000
	41011000
	41012000
	41012100
	41012200
	41012900
	41013000
	41014000
	41015000
	41019000
	41021000
	41022100
	41022900
	41031000
	41032000
	41033000
	41039001
	41039009
	41041010
	41041020
	41041030
	41041090
	41041100
	41041900
	41042100
	41042200
	41042900
	41043110
	41043120
	41043190
	41043910
	41043920
	41043990
	41044100
	41044900
	41051000
	41051100
	41051200
	41051900
	41052010
	41052090
	41053000
	41061100
	41061200
	41061900
	41062010
	41062090
	41062100
	41062200
	41063100
	41063200
	41064000
	41069100
	41069200
	41071010
	41071020
	41071090
	41071100
	41071200
	41071900
	41072100
	41072910
	41072920
	41072990
	41079010
	41079020
	41079090
	41079100
	41079200
	41079900
	41080010
	41080090
	41090000
	41100000
	41110000
	41120000
	41131000
	41132000
	41133000
	41139000
	41141000
	41142000
	41151000
	41152000
	42010000
	42021101
	42021102
	42021109
	42021201
	42021202
	42021209
	42021900
	42022100
	42022200
	42022900
	42023100
	42023200
	42023900
	42029101
	42029109
	42029201
	42029202
	42029209
	42029900
	42031001
	42031004
	42031005
	42031009
	42032100
	42032901
	42032902
	42032909
	42033000
	42034000
	42040000
	42050000
	42060000
	42061000
	42069000
	43011000
	43012000
	43013000
	43014000
	43015000
	43016001
	43016002
	43016009
	43017000
	43018000
	43019000
	43021100
	43021200
	43021300
	43021901
	43021902
	43021903
	43021908
	43021909
	43022000
	43023000
	43031001
	43031002
	43031003
	43031004
	43031005
	43031008
	43031009
	43039000
	43040000
	50010000
	50020000
	50030000
	50031000
	50039000
	50040000
	50050000
	50060000
	50071000
	50072000
	50079000
	51011100
	51011900
	51012100
	51012900
	51013000
	51021000
	51021100
	51021900
	51022000
	51031000
	51032000
	51033000
	51040000
	51051000
	51052100
	51052900
	51053000
	51053100
	51053900
	51054000
	51061000
	51062000
	51071000
	51072000
	51081000
	51082000
	51091000
	51091001
	51091002
	51099000
	51100000
	51111100
	51111900
	51112000
	51113000
	51119000
	51121100
	51121900
	51122000
	51123000
	51129000
	51130000
	52010000
	52021000
	52029100
	52029900
	52030000
	52041100
	52041900
	52042000
	52051100
	52051200
	52051300
	52051400
	52051500
	52052100
	52052200
	52052300
	52052400
	52052500
	52052600
	52052700
	52052800
	52053100
	52053200
	52053300
	52053400
	52053500
	52054100
	52054200
	52054300
	52054400
	52054500
	52054600
	52054700
	52054800
	52061100
	52061200
	52061300
	52061400
	52061500
	52062100
	52062200
	52062300
	52062400
	52062500
	52063100
	52063200
	52063300
	52063400
	52063500
	52064100
	52064200
	52064300
	52064400
	52064500
	52071000
	52079000
	52081100
	52081200
	52081300
	52081900
	52082100
	52082200
	52082300
	52082900
	52083100
	52083200
	52083300
	52083900
	52084100
	52084200
	52084300
	52084900
	52085100
	52085200
	52085300
	52085900
	52091100
	52091200
	52091900
	52092100
	52092200
	52092900
	52093100
	52093200
	52093900
	52094100
	52094200
	52094300
	52094900
	52095100
	52095200
	52095900
	52101100
	52101200
	52101900
	52102100
	52102200
	52102900
	52103100
	52103200
	52103900
	52104100
	52104200
	52104900
	52105100
	52105200
	52105900
	52111100
	52111200
	52111900
	52112000
	52112100
	52112200
	52112900
	52113100
	52113200
	52113900
	52114100
	52114200
	52114300
	52114900
	52115100
	52115200
	52115900
	52121100
	52121200
	52121300
	52121400
	52121500
	52122100
	52122200
	52122300
	52122400
	52122500
	53011000
	53012100
	53012900
	53013000
	53021000
	53029000
	53031000
	53039000
	53041000
	53049000
	53050000
	53050001
	53050009
	53051100
	53051900
	53052100
	53052900
	53059000
	53059100
	53059900
	53061000
	53062000
	53071000
	53072000
	53081000
	53082000
	53083000
	53089000
	53091100
	53091900
	53092100
	53092900
	53101000
	53109000
	53110000
	53110010
	53110020
	53110090
Yarns and fabrics	54011000	Van Houte, Frédéric, ‘Polyester Fibres in Europe: Developments and Trends’, in 9th China International Polyester and Intermediates Forum (European Man-made Fibres Association, 2012), pp. 1–28																											0.01		0.34	0.29
	54012000
	54021000
	54021100
	54021900
	54022000																														1
	54023100
	54023200
	54023300																														1
	54023400																															1
	54023900	assumption																											0.1
	54024100
	54024200																														1
	54024300																														1
	54024400
	54024500
	54024600																														1
	54024700																														1
	54024800																															1
	54024900	Van Houte, Frédéric, ‘Polyester Fibres in Europe: Developments and Trends’, in 9th China International Polyester and Intermediates Forum (European Man-made Fibres Association, 2012), pp. 1–28																											0.02			0.58
	54025100
	54025200																														1
	54025300																															1
	54025900	Van Houte, Frédéric, ‘Polyester Fibres in Europe: Developments and Trends’, in 9th China International Polyester and Intermediates Forum (European Man-made Fibres Association, 2012), pp. 1–28																											0.02			0.58
	54026100
	54026200																														1
	54026300																															1
	54026900	Van Houte, Frédéric, ‘Polyester Fibres in Europe: Developments and Trends’, in 9th China International Polyester and Intermediates Forum (European Man-made Fibres Association, 2012), pp. 1–28																											0.02			0.58
	54031000
	54032000
	54033100
	54033200
	54033300
	54033900
	54034100
	54034200
	54034900
	54041000
	54041100
	54041200																															1
	54041900	Van Houte, Frédéric, ‘Polyester Fibres in Europe: Developments and Trends’, in 9th China International Polyester and Intermediates Forum (European Man-made Fibres Association, 2012), pp. 1–28																													0.48
	54049000	Van Houte, Frédéric, ‘Polyester Fibres in Europe: Developments and Trends’, in 9th China International Polyester and Intermediates Forum (European Man-made Fibres Association, 2012), pp. 1–28																											0.01		0.34	0.29
	54050000
	54060000	Van Houte, Frédéric, ‘Polyester Fibres in Europe: Developments and Trends’, in 9th China International Polyester and Intermediates Forum (European Man-made Fibres Association, 2012), pp. 1–28																											0.01		0.29	0.25
	54061000	Van Houte, Frédéric, ‘Polyester Fibres in Europe: Developments and Trends’, in 9th China International Polyester and Intermediates Forum (European Man-made Fibres Association, 2012), pp. 1–28																											0.01		0.29	0.25
	54062000
	54071000	Van Houte, Frédéric, ‘Polyester Fibres in Europe: Developments and Trends’, in 9th China International Polyester and Intermediates Forum (European Man-made Fibres Association, 2012), pp. 1–28
	54072000	Van Houte, Frédéric, ‘Polyester Fibres in Europe: Developments and Trends’, in 9th China International Polyester and Intermediates Forum (European Man-made Fibres Association, 2012), pp. 1–28
	54073000	Van Houte, Frédéric, ‘Polyester Fibres in Europe: Developments and Trends’, in 9th China International Polyester and Intermediates Forum (European Man-made Fibres Association, 2012), pp. 1–28
	54074100	assumption
	54074200	assumption
	54074300	assumption
	54074400	assumption
	54075100	assumption
	54075200	assumption
	54075300	assumption
	54075400	assumption
	54076000	assumption
	54076100	assumption
	54076900	assumption
	54077100	Van Houte, Frédéric, ‘Polyester Fibres in Europe: Developments and Trends’, in 9th China International Polyester and Intermediates Forum (European Man-made Fibres Association, 2012), pp. 1–28
	54077200	Van Houte, Frédéric, ‘Polyester Fibres in Europe: Developments and Trends’, in 9th China International Polyester and Intermediates Forum (European Man-made Fibres Association, 2012), pp. 1–28
	54077300	Van Houte, Frédéric, ‘Polyester Fibres in Europe: Developments and Trends’, in 9th China International Polyester and Intermediates Forum (European Man-made Fibres Association, 2012), pp. 1–28
	54077400	Van Houte, Frédéric, ‘Polyester Fibres in Europe: Developments and Trends’, in 9th China International Polyester and Intermediates Forum (European Man-made Fibres Association, 2012), pp. 1–28
	54078100	assuming 50% of the mass is non-synthetic
	54078200	assuming 50% of the mass is non-synthetic
	54078300	assuming 50% of the mass is non-synthetic
	54078400	assuming 50% of the mass is non-synthetic
	54079100	assuming 50% of the mass is non-synthetic
	54079200	assuming 50% of the mass is non-synthetic
	54079300	assuming 50% of the mass is non-synthetic
	54079400	assuming 50% of the mass is non-synthetic
	54081000
	54082100	Van Houte, Frédéric, ‘Polyester Fibres in Europe: Developments and Trends’, in 9th China International Polyester and Intermediates Forum (European Man-made Fibres Association, 2012), pp. 1–28
	54082200	Van Houte, Frédéric, ‘Polyester Fibres in Europe: Developments and Trends’, in 9th China International Polyester and Intermediates Forum (European Man-made Fibres Association, 2012), pp. 1–28
	54082300	Van Houte, Frédéric, ‘Polyester Fibres in Europe: Developments and Trends’, in 9th China International Polyester and Intermediates Forum (European Man-made Fibres Association, 2012), pp. 1–28
	54082400	Van Houte, Frédéric, ‘Polyester Fibres in Europe: Developments and Trends’, in 9th China International Polyester and Intermediates Forum (European Man-made Fibres Association, 2012), pp. 1–28
	54083100	Van Houte, Frédéric, ‘Polyester Fibres in Europe: Developments and Trends’, in 9th China International Polyester and Intermediates Forum (European Man-made Fibres Association, 2012), pp. 1–28
	54083200	Van Houte, Frédéric, ‘Polyester Fibres in Europe: Developments and Trends’, in 9th China International Polyester and Intermediates Forum (European Man-made Fibres Association, 2012), pp. 1–28
	54083300	Van Houte, Frédéric, ‘Polyester Fibres in Europe: Developments and Trends’, in 9th China International Polyester and Intermediates Forum (European Man-made Fibres Association, 2012), pp. 1–28
	54083400	Van Houte, Frédéric, ‘Polyester Fibres in Europe: Developments and Trends’, in 9th China International Polyester and Intermediates Forum (European Man-made Fibres Association, 2012), pp. 1–28
	55011000
	55012000																														1
	55013000
	55014000																															1
	55019000	assumption																											0.1
	55020000
	55021000
	55029000
	55031000
	55031100
	55031900
	55032000																														1
	55033000
	55034000																															1
	55039000	assumption																											0.1
	55041000
	55049000
	55051000	Waste of fibers - not considered
	55052000	Waste of fibers - not considered
	55061000
	55062000																														1
	55063000
	55064000																															1
	55069000
	55070000
	55081000																												0.01		0.34	0.29
	55082000
	55091100	assumption																											0.001		0.03	0.03
	55091200	assumption																											0.001		0.03	0.03
	55092100	Van Houte, Frédéric, ‘Polyester Fibres in Europe: Developments and Trends’, in 9th China International Polyester and Intermediates Forum (European Man-made Fibres Association, 2012), pp. 1–28																											0.001		0.9	0.03
	55092200	Van Houte, Frédéric, ‘Polyester Fibres in Europe: Developments and Trends’, in 9th China International Polyester and Intermediates Forum (European Man-made Fibres Association, 2012), pp. 1–28																											0.001		0.9	0.03
	55093100	Assuming 10% of mass are other synthetic fibres																											0.001		0.03	0.03
	55093200	Assuming 10% of mass are other synthetic fibres																											0.001		0.03	0.03
	55094100	Assuming 10% of mass are other synthetic fibres																											0.001		0.03	0.03
	55094200	Assuming 10% of mass are other synthetic fibres																											0.001		0.03	0.03
	55095100	assumption																													0.6
	55095200	assumption																													0.6
	55095300	assumption																													0.6
	55095900	assumption																													0.6
	55096100
	55096200
	55096900
	55099100	Van Houte, Frédéric, ‘Polyester Fibres in Europe: Developments and Trends’, in 9th China International Polyester and Intermediates Forum (European Man-made Fibres Association, 2012), pp. 1–28																											0.00556309			0.15
	55099200	Van Houte, Frédéric, ‘Polyester Fibres in Europe: Developments and Trends’, in 9th China International Polyester and Intermediates Forum (European Man-made Fibres Association, 2012), pp. 1–28																											0.00556309			0.15
	55099900	Van Houte, Frédéric, ‘Polyester Fibres in Europe: Developments and Trends’, in 9th China International Polyester and Intermediates Forum (European Man-made Fibres Association, 2012), pp. 1–28																											0.00556309		0.174	0.15
	55101100	assumption																											0.001		0.03	0.03
	55101200																												0.001		0.03	0.03
	55102000
	55103000
	55109000	assumption																											0.001		0.03	0.03
	55111000	Van Houte, Frédéric, ‘Polyester Fibres in Europe: Developments and Trends’, in 9th China International Polyester and Intermediates Forum (European Man-made Fibres Association, 2012), pp. 1–28																											0.00981722		0.307059	0.264706
	55112000	Van Houte, Frédéric, ‘Polyester Fibres in Europe: Developments and Trends’, in 9th China International Polyester and Intermediates Forum (European Man-made Fibres Association, 2012), pp. 1–28																											0.00654481		0.204706	0.176471
	55113000
	55121100
	55121910
	55121990
	55122100
	55122910
	55122990
	55129100	no polyester
	55129900	no polyester
	55129910	no polyester
	55129990	no polyester
	55131100
	55131200
	55131300
	55131900
	55132100
	55132200
	55132300
	55132900
	55133100
	55133200
	55133300
	55133900
	55134100
	55134200
	55134300
	55134900
	55141100
	55141200
	55141300
	55141900
	55142100
	55142200
	55142300
	55142900
	55143000
	55143100
	55143200
	55143300
	55143900
	55144100
	55144200
	55144300
	55144900
	55151100
	55151110
	55151190
	55151210
	55151290
	55151300
	55151310
	55151390
	55151900
	55151910
	55151990
	55152100
	55152110
	55152190
	55152200
	55152210
	55152290
	55152900
	55152910
	55152990
	55159100
	55159110
	55159190
	55159210
	55159290
	55159900
	55159910
	55159990
	55161100
	55161200
	55161300
	55161400
	55162100
	55162200
	55162300
	55162400
	55163100
	55163200
	55163300
	55163400
	55164100
	55164200
	55164300
	55164400
	55169100
	55169200
	55169300
	55169400
	56011010																																					0.0722915
	56011090																																					0.0722915
	56012100																																					0.0722915
	56012210																																					0.0722915
	56012290																																					0.0722915
	56012900																																					0.0722915
	56013000																																					0.0722915
	56021000																																					0.0722915
	56022100																																					0.0722915
	56022900																																					0.0722915
	56029000																																					0.0722915
	56030000																																					0.0722915
	56031100																																					0.0722915
	56031200																																					0.0722915
	56031300																																					0.0722915
	56031400																																					0.0722915
	56039100																																					0.0722915
	56039200																																					0.0722915
	56039300																																					0.0722915
	56039400																																					0.0722915
	56041000																																					0.0722915
	56042010																																					0.0722915
	56042090																																					0.0722915
	56049000																																					0.0722915
	56050000																																					0.0722915
	56060000																																					0.0722915
	56060010																																					0.0722915
	56060020																																					0.0722915
	56060090																																					0.0722915
	56060091																																					0.0722915
	56060099																																					0.0722915
	56071000																																					0.0722915
	56072100																																					0.0722915
	56072900																																					0.0722915
	56073000																																					0.0722915
	56074100																																					0.0722915
	56074900																																					0.0722915
	56075000																																					0.0722915
	56079010																																					0.0722915
	56079090																																					0.0722915
	56081100																																					0.0722915
	56081101																																					0.0722915
	56081102																																					0.0722915
	56081103																																					0.0722915
	56081104																																					0.0722915
	56081109																																					0.0722915
	56081900																																					0.0722915
	56081901																																					0.0722915
	56081902																																					0.0722915
	56081903																																					0.0722915
	56081904																																					0.0722915
	56081905																																					0.0722915
	56081909																																					0.0722915
	56089010																																					0.0722915
	56089090																																					0.0722915
	56090000																																					0.0722915
	57011000																																					0.0722915
	57019000																																					0.0722915
	57021010																																					0.0722915
	57021090																																					0.0722915
	57022000																																					0.0722915
	57023100																																					0.0722915
	57023200																																					0.0722915
	57023900																																					0.0722915
	57024100																																					0.0722915
	57024200																																					0.0722915
	57024900																																					0.0722915
	57025000																																					0.0722915
	57025100																																					0.0722915
	57025200																																					0.0722915
	57025900																																					0.0722915
	57029100																																					0.0722915
	57029200																																					0.0722915
	57029900																																					0.0722915
	57031000																																					0.0722915
	57032000																																					0.0722915
	57033000																																					0.0722915
	57039000																																					0.0722915
	57041000																																					0.0722915
	57042000																																					0.0722915
	57049000																																					0.0722915
	57050010																																					0.0722915
	57050090																																					0.0722915
Fabrics	58011000
	58012100
	58012200
	58012300
	58012400
	58012500
	58012600
	58012700
	58013100	Van Houte, Frédéric, ‘Polyester Fibres in Europe: Developments and Trends’, in 9th China International Polyester and Intermediates Forum (European Man-made Fibres Association, 2012), pp. 1–28																																								0.01		0.29	0.25
	58013200
	58013300
	58013400
	58013500
	58013600
	58013700
	58019000
	58021100
	58021900
	58022000	Van Houte, Frédéric, ‘Polyester Fibres in Europe: Developments and Trends’, in 9th China International Polyester and Intermediates Forum (European Man-made Fibres Association, 2012), pp. 1–28																																								0.01		0.24	0.21
	58023000	Van Houte, Frédéric, ‘Polyester Fibres in Europe: Developments and Trends’, in 9th China International Polyester and Intermediates Forum (European Man-made Fibres Association, 2012), pp. 1–28																																								0.01		0.24	0.21
	58030000
	58031000
	58039000
	58041000
	58042100	Van Houte, Frédéric, ‘Polyester Fibres in Europe: Developments and Trends’, in 9th China International Polyester and Intermediates Forum (European Man-made Fibres Association, 2012), pp. 1–28																																								0.01		0.24	0.21
	58042900
	58043000
	58050000
	58061000
	58062000
	58063100
	58063200	Van Houte, Frédéric, ‘Polyester Fibres in Europe: Developments and Trends’, in 9th China International Polyester and Intermediates Forum (European Man-made Fibres Association, 2012), pp. 1–28																																								0.01		0.24	0.21
	58063900
	58063910
	58063990
	58064000
	58071001
	58071009
	58079000
	58081000
	58089000
	58090000
	58101000
	58109100
	58109200	Van Houte, Frédéric, ‘Polyester Fibres in Europe: Developments and Trends’, in 9th China International Polyester and Intermediates Forum (European Man-made Fibres Association, 2012), pp. 1–28																																								0.01		0.24	0.21
	58109900
	58110000
	59011000
	59019000
	59019010
	59019090
	59021000
	59022000
	59029000
	59031010
	59031091
	59031092
	59031099
	59032010
	59032090
	59039010
	59039090
	59041000
	59049000
	59049100
	59049200
	59050000
	59061000
	59069100
	59069900
	59070010
	59070090
	59070091
	59070099
	59080000
	59090000
	59100010
	59100020
	59111000
	59112000
	59113100
	59113200
	59114000
	59119001
	59119002
	59119009
	60011000	Van Houte, Frédéric, ‘Polyester Fibres in Europe: Developments and Trends’, in 9th China International Polyester and Intermediates Forum (European Man-made Fibres Association, 2012), pp. 1–28																																								0.01		0.24	0.21
	60012100
	60012200	Van Houte, Frédéric, ‘Polyester Fibres in Europe: Developments and Trends’, in 9th China International Polyester and Intermediates Forum (European Man-made Fibres Association, 2012), pp. 1–28																																								0.01		0.24	0.21
	60012210
	60012290
	60012900
	60019100
	60019200	Van Houte, Frédéric, ‘Polyester Fibres in Europe: Developments and Trends’, in 9th China International Polyester and Intermediates Forum (European Man-made Fibres Association, 2012), pp. 1–28																																								0.01		0.24	0.21
	60019900
	60021000
	60021010
	60021020
	60021090
	60022010
	60022090
	60023000
	60023010
	60023020
	60023090
	60024000	Van Houte, Frédéric, ‘Polyester Fibres in Europe: Developments and Trends’, in 9th China International Polyester and Intermediates Forum (European Man-made Fibres Association, 2012), pp. 1–28																																								0.01		0.24	0.21
	60024100
	60024200
	60024310
	60024390
	60024900
	60029000	Van Houte, Frédéric, ‘Polyester Fibres in Europe: Developments and Trends’, in 9th China International Polyester and Intermediates Forum (European Man-made Fibres Association, 2012), pp. 1–28																																								0.01		0.24	0.21
	60029100
	60029200
	60029310
	60029390
	60029900
	60031000
	60032000
	60033000	Van Houte, Frédéric, ‘Polyester Fibres in Europe: Developments and Trends’, in 9th China International Polyester and Intermediates Forum (European Man-made Fibres Association, 2012), pp. 1–28																																								0.01		0.24	0.21
	60033010
	60033020
	60034000
	60034010
	60034020
	60039000
	60041000	Van Houte, Frédéric, ‘Polyester Fibres in Europe: Developments and Trends’, in 9th China International Polyester and Intermediates Forum (European Man-made Fibres Association, 2012), pp. 1–28																																								0.01		0.24	0.21
	60049000	Van Houte, Frédéric, ‘Polyester Fibres in Europe: Developments and Trends’, in 9th China International Polyester and Intermediates Forum (European Man-made Fibres Association, 2012), pp. 1–28																																								0.01		0.24	0.21
	60051000
	60052100
	60052200
	60052300
	60052400
	60053100	Van Houte, Frédéric, ‘Polyester Fibres in Europe: Developments and Trends’, in 9th China International Polyester and Intermediates Forum (European Man-made Fibres Association, 2012), pp. 1–28																																								0.01		0.24	0.21
	60053110	Van Houte, Frédéric, ‘Polyester Fibres in Europe: Developments and Trends’, in 9th China International Polyester and Intermediates Forum (European Man-made Fibres Association, 2012), pp. 1–28																																								0.01		0.24	0.21
	60053120	Van Houte, Frédéric, ‘Polyester Fibres in Europe: Developments and Trends’, in 9th China International Polyester and Intermediates Forum (European Man-made Fibres Association, 2012), pp. 1–28																																								0.01		0.24	0.21
	60053200	Van Houte, Frédéric, ‘Polyester Fibres in Europe: Developments and Trends’, in 9th China International Polyester and Intermediates Forum (European Man-made Fibres Association, 2012), pp. 1–28																																								0.01		0.24	0.21
	60053210	Van Houte, Frédéric, ‘Polyester Fibres in Europe: Developments and Trends’, in 9th China International Polyester and Intermediates Forum (European Man-made Fibres Association, 2012), pp. 1–28																																								0.01		0.24	0.21
	60053220	Van Houte, Frédéric, ‘Polyester Fibres in Europe: Developments and Trends’, in 9th China International Polyester and Intermediates Forum (European Man-made Fibres Association, 2012), pp. 1–28																																								0.01		0.24	0.21
	60053300	Van Houte, Frédéric, ‘Polyester Fibres in Europe: Developments and Trends’, in 9th China International Polyester and Intermediates Forum (European Man-made Fibres Association, 2012), pp. 1–28																																								0.01		0.24	0.21
	60053310	Van Houte, Frédéric, ‘Polyester Fibres in Europe: Developments and Trends’, in 9th China International Polyester and Intermediates Forum (European Man-made Fibres Association, 2012), pp. 1–28																																								0.01		0.24	0.21
	60053320	Van Houte, Frédéric, ‘Polyester Fibres in Europe: Developments and Trends’, in 9th China International Polyester and Intermediates Forum (European Man-made Fibres Association, 2012), pp. 1–28																																								0.01		0.24	0.21
	60053400	Van Houte, Frédéric, ‘Polyester Fibres in Europe: Developments and Trends’, in 9th China International Polyester and Intermediates Forum (European Man-made Fibres Association, 2012), pp. 1–28																																								0.01		0.24	0.21
	60053410	Van Houte, Frédéric, ‘Polyester Fibres in Europe: Developments and Trends’, in 9th China International Polyester and Intermediates Forum (European Man-made Fibres Association, 2012), pp. 1–28																																								0.01		0.24	0.21
	60053420	Van Houte, Frédéric, ‘Polyester Fibres in Europe: Developments and Trends’, in 9th China International Polyester and Intermediates Forum (European Man-made Fibres Association, 2012), pp. 1–28																																								0.01		0.24	0.21
	60053500	Van Houte, Frédéric, ‘Polyester Fibres in Europe: Developments and Trends’, in 9th China International Polyester and Intermediates Forum (European Man-made Fibres Association, 2012), pp. 1–28																																								0.01		0.24	0.21
	60053600	Van Houte, Frédéric, ‘Polyester Fibres in Europe: Developments and Trends’, in 9th China International Polyester and Intermediates Forum (European Man-made Fibres Association, 2012), pp. 1–28																																								0.01		0.24	0.21
	60053700	Van Houte, Frédéric, ‘Polyester Fibres in Europe: Developments and Trends’, in 9th China International Polyester and Intermediates Forum (European Man-made Fibres Association, 2012), pp. 1–28																																								0.01		0.24	0.21
	60053800	Van Houte, Frédéric, ‘Polyester Fibres in Europe: Developments and Trends’, in 9th China International Polyester and Intermediates Forum (European Man-made Fibres Association, 2012), pp. 1–28																																								0.01		0.24	0.21
	60053900	Van Houte, Frédéric, ‘Polyester Fibres in Europe: Developments and Trends’, in 9th China International Polyester and Intermediates Forum (European Man-made Fibres Association, 2012), pp. 1–28																																								0.01		0.24	0.21
	60054100
	60054110
	60054120
	60054200
	60054210
	60054220
	60054300
	60054310
	60054320
	60054400
	60054410
	60054420
	60059000
	60061000
	60062100
	60062200
	60062300
	60062400
	60063100	Van Houte, Frédéric, ‘Polyester Fibres in Europe: Developments and Trends’, in 9th China International Polyester and Intermediates Forum (European Man-made Fibres Association, 2012), pp. 1–28																																								0.01		0.24	0.21
	60063110	Van Houte, Frédéric, ‘Polyester Fibres in Europe: Developments and Trends’, in 9th China International Polyester and Intermediates Forum (European Man-made Fibres Association, 2012), pp. 1–28																																								0.01		0.24	0.21
	60063120	Van Houte, Frédéric, ‘Polyester Fibres in Europe: Developments and Trends’, in 9th China International Polyester and Intermediates Forum (European Man-made Fibres Association, 2012), pp. 1–28																																								0.01		0.24	0.21
	60063200	Van Houte, Frédéric, ‘Polyester Fibres in Europe: Developments and Trends’, in 9th China International Polyester and Intermediates Forum (European Man-made Fibres Association, 2012), pp. 1–28																																								0.01		0.24	0.21
	60063210	Van Houte, Frédéric, ‘Polyester Fibres in Europe: Developments and Trends’, in 9th China International Polyester and Intermediates Forum (European Man-made Fibres Association, 2012), pp. 1–28																																								0.01		0.24	0.21
	60063220	Van Houte, Frédéric, ‘Polyester Fibres in Europe: Developments and Trends’, in 9th China International Polyester and Intermediates Forum (European Man-made Fibres Association, 2012), pp. 1–28																																								0.01		0.24	0.21
	60063300	Van Houte, Frédéric, ‘Polyester Fibres in Europe: Developments and Trends’, in 9th China International Polyester and Intermediates Forum (European Man-made Fibres Association, 2012), pp. 1–28																																								0.01		0.24	0.21
	60063310	Van Houte, Frédéric, ‘Polyester Fibres in Europe: Developments and Trends’, in 9th China International Polyester and Intermediates Forum (European Man-made Fibres Association, 2012), pp. 1–28																																								0.01		0.24	0.21
	60063320	Van Houte, Frédéric, ‘Polyester Fibres in Europe: Developments and Trends’, in 9th China International Polyester and Intermediates Forum (European Man-made Fibres Association, 2012), pp. 1–28																																								0.01		0.24	0.21
	60063400	Van Houte, Frédéric, ‘Polyester Fibres in Europe: Developments and Trends’, in 9th China International Polyester and Intermediates Forum (European Man-made Fibres Association, 2012), pp. 1–28																																								0.01		0.24	0.21
	60063410	Van Houte, Frédéric, ‘Polyester Fibres in Europe: Developments and Trends’, in 9th China International Polyester and Intermediates Forum (European Man-made Fibres Association, 2012), pp. 1–28																																								0.01		0.24	0.21
	60063420	Van Houte, Frédéric, ‘Polyester Fibres in Europe: Developments and Trends’, in 9th China International Polyester and Intermediates Forum (European Man-made Fibres Association, 2012), pp. 1–28																																								0.01		0.24	0.21
	60064100
	60064110
	60064120
	60064200
	60064210
	60064220
	60064300
	60064310
	60064320
	60064400
	60064410
	60064420
	60069000
Clothing	61011000	Adrien Beton and others, Environmental Improvement Potential of Textiles (IMPRO Textiles), JRC Scientific and Technical Reports, 2014
	61012000	Adrien Beton and others, Environmental Improvement Potential of Textiles (IMPRO Textiles), JRC Scientific and Technical Reports, 2014
	61013000	Adrien Beton and others, Environmental Improvement Potential of Textiles (IMPRO Textiles), JRC Scientific and Technical Reports, 2014
	61019000	Adrien Beton and others, Environmental Improvement Potential of Textiles (IMPRO Textiles), JRC Scientific and Technical Reports, 2014
	61021000	Adrien Beton and others, Environmental Improvement Potential of Textiles (IMPRO Textiles), JRC Scientific and Technical Reports, 2014
	61022000	Adrien Beton and others, Environmental Improvement Potential of Textiles (IMPRO Textiles), JRC Scientific and Technical Reports, 2014
	61023000	Adrien Beton and others, Environmental Improvement Potential of Textiles (IMPRO Textiles), JRC Scientific and Technical Reports, 2014
	61029000	Adrien Beton and others, Environmental Improvement Potential of Textiles (IMPRO Textiles), JRC Scientific and Technical Reports, 2014
	61031000	Adrien Beton and others, Environmental Improvement Potential of Textiles (IMPRO Textiles), JRC Scientific and Technical Reports, 2014
	61031100	Adrien Beton and others, Environmental Improvement Potential of Textiles (IMPRO Textiles), JRC Scientific and Technical Reports, 2014
	61031200	Adrien Beton and others, Environmental Improvement Potential of Textiles (IMPRO Textiles), JRC Scientific and Technical Reports, 2014
	61031900	Adrien Beton and others, Environmental Improvement Potential of Textiles (IMPRO Textiles), JRC Scientific and Technical Reports, 2014
	61032100	Adrien Beton and others, Environmental Improvement Potential of Textiles (IMPRO Textiles), JRC Scientific and Technical Reports, 2014
	61032200	Adrien Beton and others, Environmental Improvement Potential of Textiles (IMPRO Textiles), JRC Scientific and Technical Reports, 2014
	61032300	Adrien Beton and others, Environmental Improvement Potential of Textiles (IMPRO Textiles), JRC Scientific and Technical Reports, 2014
	61032900	Adrien Beton and others, Environmental Improvement Potential of Textiles (IMPRO Textiles), JRC Scientific and Technical Reports, 2014
	61033100	Adrien Beton and others, Environmental Improvement Potential of Textiles (IMPRO Textiles), JRC Scientific and Technical Reports, 2014
	61033200	Adrien Beton and others, Environmental Improvement Potential of Textiles (IMPRO Textiles), JRC Scientific and Technical Reports, 2014
	61033300	Adrien Beton and others, Environmental Improvement Potential of Textiles (IMPRO Textiles), JRC Scientific and Technical Reports, 2014
	61033900	Adrien Beton and others, Environmental Improvement Potential of Textiles (IMPRO Textiles), JRC Scientific and Technical Reports, 2014
	61034100	Adrien Beton and others, Environmental Improvement Potential of Textiles (IMPRO Textiles), JRC Scientific and Technical Reports, 2014
	61034200	Adrien Beton and others, Environmental Improvement Potential of Textiles (IMPRO Textiles), JRC Scientific and Technical Reports, 2014
	61034300	Adrien Beton and others, Environmental Improvement Potential of Textiles (IMPRO Textiles), JRC Scientific and Technical Reports, 2014
	61034900	Adrien Beton and others, Environmental Improvement Potential of Textiles (IMPRO Textiles), JRC Scientific and Technical Reports, 2014
	61041100	Adrien Beton and others, Environmental Improvement Potential of Textiles (IMPRO Textiles), JRC Scientific and Technical Reports, 2014
	61041200	Adrien Beton and others, Environmental Improvement Potential of Textiles (IMPRO Textiles), JRC Scientific and Technical Reports, 2014
	61041300	Adrien Beton and others, Environmental Improvement Potential of Textiles (IMPRO Textiles), JRC Scientific and Technical Reports, 2014
	61041900	Adrien Beton and others, Environmental Improvement Potential of Textiles (IMPRO Textiles), JRC Scientific and Technical Reports, 2014
	61042100	Adrien Beton and others, Environmental Improvement Potential of Textiles (IMPRO Textiles), JRC Scientific and Technical Reports, 2014
	61042200	Adrien Beton and others, Environmental Improvement Potential of Textiles (IMPRO Textiles), JRC Scientific and Technical Reports, 2014
	61042300	Adrien Beton and others, Environmental Improvement Potential of Textiles (IMPRO Textiles), JRC Scientific and Technical Reports, 2014
	61042900	Adrien Beton and others, Environmental Improvement Potential of Textiles (IMPRO Textiles), JRC Scientific and Technical Reports, 2014
	61043100	Adrien Beton and others, Environmental Improvement Potential of Textiles (IMPRO Textiles), JRC Scientific and Technical Reports, 2014
	61043200	Adrien Beton and others, Environmental Improvement Potential of Textiles (IMPRO Textiles), JRC Scientific and Technical Reports, 2014
	61043300	Adrien Beton and others, Environmental Improvement Potential of Textiles (IMPRO Textiles), JRC Scientific and Technical Reports, 2014
	61043900	Adrien Beton and others, Environmental Improvement Potential of Textiles (IMPRO Textiles), JRC Scientific and Technical Reports, 2014
	61044100	Adrien Beton and others, Environmental Improvement Potential of Textiles (IMPRO Textiles), JRC Scientific and Technical Reports, 2014
	61044200	Adrien Beton and others, Environmental Improvement Potential of Textiles (IMPRO Textiles), JRC Scientific and Technical Reports, 2014
	61044300	Adrien Beton and others, Environmental Improvement Potential of Textiles (IMPRO Textiles), JRC Scientific and Technical Reports, 2014
	61044400	Adrien Beton and others, Environmental Improvement Potential of Textiles (IMPRO Textiles), JRC Scientific and Technical Reports, 2014
	61044900	Adrien Beton and others, Environmental Improvement Potential of Textiles (IMPRO Textiles), JRC Scientific and Technical Reports, 2014
	61045100	Adrien Beton and others, Environmental Improvement Potential of Textiles (IMPRO Textiles), JRC Scientific and Technical Reports, 2014
	61045200	Adrien Beton and others, Environmental Improvement Potential of Textiles (IMPRO Textiles), JRC Scientific and Technical Reports, 2014
	61045300	Adrien Beton and others, Environmental Improvement Potential of Textiles (IMPRO Textiles), JRC Scientific and Technical Reports, 2014
	61045900	Adrien Beton and others, Environmental Improvement Potential of Textiles (IMPRO Textiles), JRC Scientific and Technical Reports, 2014
	61046100	Adrien Beton and others, Environmental Improvement Potential of Textiles (IMPRO Textiles), JRC Scientific and Technical Reports, 2014
	61046200	Adrien Beton and others, Environmental Improvement Potential of Textiles (IMPRO Textiles), JRC Scientific and Technical Reports, 2014
	61046300	Adrien Beton and others, Environmental Improvement Potential of Textiles (IMPRO Textiles), JRC Scientific and Technical Reports, 2014
	61046900	Adrien Beton and others, Environmental Improvement Potential of Textiles (IMPRO Textiles), JRC Scientific and Technical Reports, 2014
	61051000	Adrien Beton and others, Environmental Improvement Potential of Textiles (IMPRO Textiles), JRC Scientific and Technical Reports, 2014
	61052000	Adrien Beton and others, Environmental Improvement Potential of Textiles (IMPRO Textiles), JRC Scientific and Technical Reports, 2014
	61059000	Adrien Beton and others, Environmental Improvement Potential of Textiles (IMPRO Textiles), JRC Scientific and Technical Reports, 2014
	61061000	Adrien Beton and others, Environmental Improvement Potential of Textiles (IMPRO Textiles), JRC Scientific and Technical Reports, 2014
	61062000	Adrien Beton and others, Environmental Improvement Potential of Textiles (IMPRO Textiles), JRC Scientific and Technical Reports, 2014
	61069000	Adrien Beton and others, Environmental Improvement Potential of Textiles (IMPRO Textiles), JRC Scientific and Technical Reports, 2014
	61071100	Adrien Beton and others, Environmental Improvement Potential of Textiles (IMPRO Textiles), JRC Scientific and Technical Reports, 2014
	61071200	Adrien Beton and others, Environmental Improvement Potential of Textiles (IMPRO Textiles), JRC Scientific and Technical Reports, 2014
	61071900	Adrien Beton and others, Environmental Improvement Potential of Textiles (IMPRO Textiles), JRC Scientific and Technical Reports, 2014
	61072100	Adrien Beton and others, Environmental Improvement Potential of Textiles (IMPRO Textiles), JRC Scientific and Technical Reports, 2014
	61072200	Adrien Beton and others, Environmental Improvement Potential of Textiles (IMPRO Textiles), JRC Scientific and Technical Reports, 2014
	61072900	Adrien Beton and others, Environmental Improvement Potential of Textiles (IMPRO Textiles), JRC Scientific and Technical Reports, 2014
	61079100	Adrien Beton and others, Environmental Improvement Potential of Textiles (IMPRO Textiles), JRC Scientific and Technical Reports, 2014
	61079200	Adrien Beton and others, Environmental Improvement Potential of Textiles (IMPRO Textiles), JRC Scientific and Technical Reports, 2014
	61079900	Adrien Beton and others, Environmental Improvement Potential of Textiles (IMPRO Textiles), JRC Scientific and Technical Reports, 2014
	61081100	Adrien Beton and others, Environmental Improvement Potential of Textiles (IMPRO Textiles), JRC Scientific and Technical Reports, 2014
	61081900	Adrien Beton and others, Environmental Improvement Potential of Textiles (IMPRO Textiles), JRC Scientific and Technical Reports, 2014
	61082100	Adrien Beton and others, Environmental Improvement Potential of Textiles (IMPRO Textiles), JRC Scientific and Technical Reports, 2014
	61082200	Adrien Beton and others, Environmental Improvement Potential of Textiles (IMPRO Textiles), JRC Scientific and Technical Reports, 2014
	61082900	Adrien Beton and others, Environmental Improvement Potential of Textiles (IMPRO Textiles), JRC Scientific and Technical Reports, 2014
	61083100	Adrien Beton and others, Environmental Improvement Potential of Textiles (IMPRO Textiles), JRC Scientific and Technical Reports, 2014
	61083200	Adrien Beton and others, Environmental Improvement Potential of Textiles (IMPRO Textiles), JRC Scientific and Technical Reports, 2014
	61083900	Adrien Beton and others, Environmental Improvement Potential of Textiles (IMPRO Textiles), JRC Scientific and Technical Reports, 2014
	61089100	Adrien Beton and others, Environmental Improvement Potential of Textiles (IMPRO Textiles), JRC Scientific and Technical Reports, 2014
	61089200	Adrien Beton and others, Environmental Improvement Potential of Textiles (IMPRO Textiles), JRC Scientific and Technical Reports, 2014
	61089900	Adrien Beton and others, Environmental Improvement Potential of Textiles (IMPRO Textiles), JRC Scientific and Technical Reports, 2014
	61091000	Adrien Beton and others, Environmental Improvement Potential of Textiles (IMPRO Textiles), JRC Scientific and Technical Reports, 2014
	61099010	Adrien Beton and others, Environmental Improvement Potential of Textiles (IMPRO Textiles), JRC Scientific and Technical Reports, 2014
	61099090	Adrien Beton and others, Environmental Improvement Potential of Textiles (IMPRO Textiles), JRC Scientific and Technical Reports, 2014
	61101000	Adrien Beton and others, Environmental Improvement Potential of Textiles (IMPRO Textiles), JRC Scientific and Technical Reports, 2014
	61101100	Adrien Beton and others, Environmental Improvement Potential of Textiles (IMPRO Textiles), JRC Scientific and Technical Reports, 2014
	61101200	Adrien Beton and others, Environmental Improvement Potential of Textiles (IMPRO Textiles), JRC Scientific and Technical Reports, 2014
	61101900	Adrien Beton and others, Environmental Improvement Potential of Textiles (IMPRO Textiles), JRC Scientific and Technical Reports, 2014
	61102000	Adrien Beton and others, Environmental Improvement Potential of Textiles (IMPRO Textiles), JRC Scientific and Technical Reports, 2014
	61103000	Adrien Beton and others, Environmental Improvement Potential of Textiles (IMPRO Textiles), JRC Scientific and Technical Reports, 2014
	61109000	Adrien Beton and others, Environmental Improvement Potential of Textiles (IMPRO Textiles), JRC Scientific and Technical Reports, 2014
	61111010	Adrien Beton and others, Environmental Improvement Potential of Textiles (IMPRO Textiles), JRC Scientific and Technical Reports, 2014
	61111090	Adrien Beton and others, Environmental Improvement Potential of Textiles (IMPRO Textiles), JRC Scientific and Technical Reports, 2014
	61112010	Adrien Beton and others, Environmental Improvement Potential of Textiles (IMPRO Textiles), JRC Scientific and Technical Reports, 2014
	61112090	Adrien Beton and others, Environmental Improvement Potential of Textiles (IMPRO Textiles), JRC Scientific and Technical Reports, 2014
	61113010	Adrien Beton and others, Environmental Improvement Potential of Textiles (IMPRO Textiles), JRC Scientific and Technical Reports, 2014
	61113020	Adrien Beton and others, Environmental Improvement Potential of Textiles (IMPRO Textiles), JRC Scientific and Technical Reports, 2014
	61113090	Adrien Beton and others, Environmental Improvement Potential of Textiles (IMPRO Textiles), JRC Scientific and Technical Reports, 2014
	61119010	Adrien Beton and others, Environmental Improvement Potential of Textiles (IMPRO Textiles), JRC Scientific and Technical Reports, 2014
	61119090	Adrien Beton and others, Environmental Improvement Potential of Textiles (IMPRO Textiles), JRC Scientific and Technical Reports, 2014
	61121100	Adrien Beton and others, Environmental Improvement Potential of Textiles (IMPRO Textiles), JRC Scientific and Technical Reports, 2014
	61121200	Adrien Beton and others, Environmental Improvement Potential of Textiles (IMPRO Textiles), JRC Scientific and Technical Reports, 2014
	61121900	Adrien Beton and others, Environmental Improvement Potential of Textiles (IMPRO Textiles), JRC Scientific and Technical Reports, 2014
	61122000	Adrien Beton and others, Environmental Improvement Potential of Textiles (IMPRO Textiles), JRC Scientific and Technical Reports, 2014
	61123100	Adrien Beton and others, Environmental Improvement Potential of Textiles (IMPRO Textiles), JRC Scientific and Technical Reports, 2014
	61123110	Adrien Beton and others, Environmental Improvement Potential of Textiles (IMPRO Textiles), JRC Scientific and Technical Reports, 2014
	61123190	Adrien Beton and others, Environmental Improvement Potential of Textiles (IMPRO Textiles), JRC Scientific and Technical Reports, 2014
	61123900	Adrien Beton and others, Environmental Improvement Potential of Textiles (IMPRO Textiles), JRC Scientific and Technical Reports, 2014
	61123910	Adrien Beton and others, Environmental Improvement Potential of Textiles (IMPRO Textiles), JRC Scientific and Technical Reports, 2014
	61123990	Adrien Beton and others, Environmental Improvement Potential of Textiles (IMPRO Textiles), JRC Scientific and Technical Reports, 2014
	61124100	Adrien Beton and others, Environmental Improvement Potential of Textiles (IMPRO Textiles), JRC Scientific and Technical Reports, 2014
	61124110	Adrien Beton and others, Environmental Improvement Potential of Textiles (IMPRO Textiles), JRC Scientific and Technical Reports, 2014
	61124190	Adrien Beton and others, Environmental Improvement Potential of Textiles (IMPRO Textiles), JRC Scientific and Technical Reports, 2014
	61124900	Adrien Beton and others, Environmental Improvement Potential of Textiles (IMPRO Textiles), JRC Scientific and Technical Reports, 2014
	61124910	Adrien Beton and others, Environmental Improvement Potential of Textiles (IMPRO Textiles), JRC Scientific and Technical Reports, 2014
	61124990	Adrien Beton and others, Environmental Improvement Potential of Textiles (IMPRO Textiles), JRC Scientific and Technical Reports, 2014
	61130011	Adrien Beton and others, Environmental Improvement Potential of Textiles (IMPRO Textiles), JRC Scientific and Technical Reports, 2014
	61130019	Adrien Beton and others, Environmental Improvement Potential of Textiles (IMPRO Textiles), JRC Scientific and Technical Reports, 2014
	61130090	Adrien Beton and others, Environmental Improvement Potential of Textiles (IMPRO Textiles), JRC Scientific and Technical Reports, 2014
	61141000	Adrien Beton and others, Environmental Improvement Potential of Textiles (IMPRO Textiles), JRC Scientific and Technical Reports, 2014
	61142000	Adrien Beton and others, Environmental Improvement Potential of Textiles (IMPRO Textiles), JRC Scientific and Technical Reports, 2014
	61143000	Adrien Beton and others, Environmental Improvement Potential of Textiles (IMPRO Textiles), JRC Scientific and Technical Reports, 2014
	61149000	Adrien Beton and others, Environmental Improvement Potential of Textiles (IMPRO Textiles), JRC Scientific and Technical Reports, 2014
	61151000	Adrien Beton and others, Environmental Improvement Potential of Textiles (IMPRO Textiles), JRC Scientific and Technical Reports, 2014
	61151110	Adrien Beton and others, Environmental Improvement Potential of Textiles (IMPRO Textiles), JRC Scientific and Technical Reports, 2014
	61151190	Adrien Beton and others, Environmental Improvement Potential of Textiles (IMPRO Textiles), JRC Scientific and Technical Reports, 2014
	61151210	Adrien Beton and others, Environmental Improvement Potential of Textiles (IMPRO Textiles), JRC Scientific and Technical Reports, 2014
	61151290	Adrien Beton and others, Environmental Improvement Potential of Textiles (IMPRO Textiles), JRC Scientific and Technical Reports, 2014
	61151910	Adrien Beton and others, Environmental Improvement Potential of Textiles (IMPRO Textiles), JRC Scientific and Technical Reports, 2014
	61151990	Adrien Beton and others, Environmental Improvement Potential of Textiles (IMPRO Textiles), JRC Scientific and Technical Reports, 2014
	61152010	Adrien Beton and others, Environmental Improvement Potential of Textiles (IMPRO Textiles), JRC Scientific and Technical Reports, 2014
	61152020	Adrien Beton and others, Environmental Improvement Potential of Textiles (IMPRO Textiles), JRC Scientific and Technical Reports, 2014
	61152030	Adrien Beton and others, Environmental Improvement Potential of Textiles (IMPRO Textiles), JRC Scientific and Technical Reports, 2014
	61152090	Adrien Beton and others, Environmental Improvement Potential of Textiles (IMPRO Textiles), JRC Scientific and Technical Reports, 2014
	61152110	Adrien Beton and others, Environmental Improvement Potential of Textiles (IMPRO Textiles), JRC Scientific and Technical Reports, 2014
	61152190	Adrien Beton and others, Environmental Improvement Potential of Textiles (IMPRO Textiles), JRC Scientific and Technical Reports, 2014
	61152210	Adrien Beton and others, Environmental Improvement Potential of Textiles (IMPRO Textiles), JRC Scientific and Technical Reports, 2014
	61152290	Adrien Beton and others, Environmental Improvement Potential of Textiles (IMPRO Textiles), JRC Scientific and Technical Reports, 2014
	61152910	Adrien Beton and others, Environmental Improvement Potential of Textiles (IMPRO Textiles), JRC Scientific and Technical Reports, 2014
	61152990	Adrien Beton and others, Environmental Improvement Potential of Textiles (IMPRO Textiles), JRC Scientific and Technical Reports, 2014
	61153010	Adrien Beton and others, Environmental Improvement Potential of Textiles (IMPRO Textiles), JRC Scientific and Technical Reports, 2014
	61153020	Adrien Beton and others, Environmental Improvement Potential of Textiles (IMPRO Textiles), JRC Scientific and Technical Reports, 2014
	61153090	Adrien Beton and others, Environmental Improvement Potential of Textiles (IMPRO Textiles), JRC Scientific and Technical Reports, 2014
	61159110	Adrien Beton and others, Environmental Improvement Potential of Textiles (IMPRO Textiles), JRC Scientific and Technical Reports, 2014
	61159190	Adrien Beton and others, Environmental Improvement Potential of Textiles (IMPRO Textiles), JRC Scientific and Technical Reports, 2014
	61159210	Adrien Beton and others, Environmental Improvement Potential of Textiles (IMPRO Textiles), JRC Scientific and Technical Reports, 2014
	61159290	Adrien Beton and others, Environmental Improvement Potential of Textiles (IMPRO Textiles), JRC Scientific and Technical Reports, 2014
	61159310	Adrien Beton and others, Environmental Improvement Potential of Textiles (IMPRO Textiles), JRC Scientific and Technical Reports, 2014
	61159320	Adrien Beton and others, Environmental Improvement Potential of Textiles (IMPRO Textiles), JRC Scientific and Technical Reports, 2014
	61159390	Adrien Beton and others, Environmental Improvement Potential of Textiles (IMPRO Textiles), JRC Scientific and Technical Reports, 2014
	61159410	Adrien Beton and others, Environmental Improvement Potential of Textiles (IMPRO Textiles), JRC Scientific and Technical Reports, 2014
	61159490	Adrien Beton and others, Environmental Improvement Potential of Textiles (IMPRO Textiles), JRC Scientific and Technical Reports, 2014
	61159510	Adrien Beton and others, Environmental Improvement Potential of Textiles (IMPRO Textiles), JRC Scientific and Technical Reports, 2014
	61159590	Adrien Beton and others, Environmental Improvement Potential of Textiles (IMPRO Textiles), JRC Scientific and Technical Reports, 2014
	61159610	Adrien Beton and others, Environmental Improvement Potential of Textiles (IMPRO Textiles), JRC Scientific and Technical Reports, 2014
	61159620	Adrien Beton and others, Environmental Improvement Potential of Textiles (IMPRO Textiles), JRC Scientific and Technical Reports, 2014
	61159690	Adrien Beton and others, Environmental Improvement Potential of Textiles (IMPRO Textiles), JRC Scientific and Technical Reports, 2014
	61159910	Adrien Beton and others, Environmental Improvement Potential of Textiles (IMPRO Textiles), JRC Scientific and Technical Reports, 2014
	61159990	Adrien Beton and others, Environmental Improvement Potential of Textiles (IMPRO Textiles), JRC Scientific and Technical Reports, 2014
	61161011	Adrien Beton and others, Environmental Improvement Potential of Textiles (IMPRO Textiles), JRC Scientific and Technical Reports, 2014
	61161019	Adrien Beton and others, Environmental Improvement Potential of Textiles (IMPRO Textiles), JRC Scientific and Technical Reports, 2014
	61161091	Adrien Beton and others, Environmental Improvement Potential of Textiles (IMPRO Textiles), JRC Scientific and Technical Reports, 2014
	61161099	Adrien Beton and others, Environmental Improvement Potential of Textiles (IMPRO Textiles), JRC Scientific and Technical Reports, 2014
	61169100	Adrien Beton and others, Environmental Improvement Potential of Textiles (IMPRO Textiles), JRC Scientific and Technical Reports, 2014
	61169200	Adrien Beton and others, Environmental Improvement Potential of Textiles (IMPRO Textiles), JRC Scientific and Technical Reports, 2014
	61169300	Adrien Beton and others, Environmental Improvement Potential of Textiles (IMPRO Textiles), JRC Scientific and Technical Reports, 2014
	61169900	Adrien Beton and others, Environmental Improvement Potential of Textiles (IMPRO Textiles), JRC Scientific and Technical Reports, 2014
	61171000	Adrien Beton and others, Environmental Improvement Potential of Textiles (IMPRO Textiles), JRC Scientific and Technical Reports, 2014
	61172000	Adrien Beton and others, Environmental Improvement Potential of Textiles (IMPRO Textiles), JRC Scientific and Technical Reports, 2014
	61178010	Adrien Beton and others, Environmental Improvement Potential of Textiles (IMPRO Textiles), JRC Scientific and Technical Reports, 2014
	61178011	Adrien Beton and others, Environmental Improvement Potential of Textiles (IMPRO Textiles), JRC Scientific and Technical Reports, 2014
	61178019	Adrien Beton and others, Environmental Improvement Potential of Textiles (IMPRO Textiles), JRC Scientific and Technical Reports, 2014
	61178090	Adrien Beton and others, Environmental Improvement Potential of Textiles (IMPRO Textiles), JRC Scientific and Technical Reports, 2014
	61178091	Adrien Beton and others, Environmental Improvement Potential of Textiles (IMPRO Textiles), JRC Scientific and Technical Reports, 2014
	61178099	Adrien Beton and others, Environmental Improvement Potential of Textiles (IMPRO Textiles), JRC Scientific and Technical Reports, 2014
	61179010	Adrien Beton and others, Environmental Improvement Potential of Textiles (IMPRO Textiles), JRC Scientific and Technical Reports, 2014
	61179090	Adrien Beton and others, Environmental Improvement Potential of Textiles (IMPRO Textiles), JRC Scientific and Technical Reports, 2014
	62011100	Adrien Beton and others, Environmental Improvement Potential of Textiles (IMPRO Textiles), JRC Scientific and Technical Reports, 2014
	62011200	Adrien Beton and others, Environmental Improvement Potential of Textiles (IMPRO Textiles), JRC Scientific and Technical Reports, 2014
	62011300	Adrien Beton and others, Environmental Improvement Potential of Textiles (IMPRO Textiles), JRC Scientific and Technical Reports, 2014
	62011900	Adrien Beton and others, Environmental Improvement Potential of Textiles (IMPRO Textiles), JRC Scientific and Technical Reports, 2014
	62019100	Adrien Beton and others, Environmental Improvement Potential of Textiles (IMPRO Textiles), JRC Scientific and Technical Reports, 2014
	62019200	Adrien Beton and others, Environmental Improvement Potential of Textiles (IMPRO Textiles), JRC Scientific and Technical Reports, 2014
	62019300	Adrien Beton and others, Environmental Improvement Potential of Textiles (IMPRO Textiles), JRC Scientific and Technical Reports, 2014
	62019900	Adrien Beton and others, Environmental Improvement Potential of Textiles (IMPRO Textiles), JRC Scientific and Technical Reports, 2014
	62021100	Adrien Beton and others, Environmental Improvement Potential of Textiles (IMPRO Textiles), JRC Scientific and Technical Reports, 2014
	62021200	Adrien Beton and others, Environmental Improvement Potential of Textiles (IMPRO Textiles), JRC Scientific and Technical Reports, 2014
	62021300	Adrien Beton and others, Environmental Improvement Potential of Textiles (IMPRO Textiles), JRC Scientific and Technical Reports, 2014
	62021900	Adrien Beton and others, Environmental Improvement Potential of Textiles (IMPRO Textiles), JRC Scientific and Technical Reports, 2014
	62029100	Adrien Beton and others, Environmental Improvement Potential of Textiles (IMPRO Textiles), JRC Scientific and Technical Reports, 2014
	62029200	Adrien Beton and others, Environmental Improvement Potential of Textiles (IMPRO Textiles), JRC Scientific and Technical Reports, 2014
	62029300	Adrien Beton and others, Environmental Improvement Potential of Textiles (IMPRO Textiles), JRC Scientific and Technical Reports, 2014
	62029900	Adrien Beton and others, Environmental Improvement Potential of Textiles (IMPRO Textiles), JRC Scientific and Technical Reports, 2014
	62031100	Adrien Beton and others, Environmental Improvement Potential of Textiles (IMPRO Textiles), JRC Scientific and Technical Reports, 2014
	62031200	Adrien Beton and others, Environmental Improvement Potential of Textiles (IMPRO Textiles), JRC Scientific and Technical Reports, 2014
	62031900	Adrien Beton and others, Environmental Improvement Potential of Textiles (IMPRO Textiles), JRC Scientific and Technical Reports, 2014
	62032100	Adrien Beton and others, Environmental Improvement Potential of Textiles (IMPRO Textiles), JRC Scientific and Technical Reports, 2014
	62032200	Adrien Beton and others, Environmental Improvement Potential of Textiles (IMPRO Textiles), JRC Scientific and Technical Reports, 2014
	62032300	Adrien Beton and others, Environmental Improvement Potential of Textiles (IMPRO Textiles), JRC Scientific and Technical Reports, 2014
	62032900	Adrien Beton and others, Environmental Improvement Potential of Textiles (IMPRO Textiles), JRC Scientific and Technical Reports, 2014
	62033100	Adrien Beton and others, Environmental Improvement Potential of Textiles (IMPRO Textiles), JRC Scientific and Technical Reports, 2014
	62033200	Adrien Beton and others, Environmental Improvement Potential of Textiles (IMPRO Textiles), JRC Scientific and Technical Reports, 2014
	62033300	Adrien Beton and others, Environmental Improvement Potential of Textiles (IMPRO Textiles), JRC Scientific and Technical Reports, 2014
	62033900	Adrien Beton and others, Environmental Improvement Potential of Textiles (IMPRO Textiles), JRC Scientific and Technical Reports, 2014
	62034101	Adrien Beton and others, Environmental Improvement Potential of Textiles (IMPRO Textiles), JRC Scientific and Technical Reports, 2014
	62034109	Adrien Beton and others, Environmental Improvement Potential of Textiles (IMPRO Textiles), JRC Scientific and Technical Reports, 2014
	62034201	Adrien Beton and others, Environmental Improvement Potential of Textiles (IMPRO Textiles), JRC Scientific and Technical Reports, 2014
	62034209	Adrien Beton and others, Environmental Improvement Potential of Textiles (IMPRO Textiles), JRC Scientific and Technical Reports, 2014
	62034301	Adrien Beton and others, Environmental Improvement Potential of Textiles (IMPRO Textiles), JRC Scientific and Technical Reports, 2014
	62034309	Adrien Beton and others, Environmental Improvement Potential of Textiles (IMPRO Textiles), JRC Scientific and Technical Reports, 2014
	62034901	Adrien Beton and others, Environmental Improvement Potential of Textiles (IMPRO Textiles), JRC Scientific and Technical Reports, 2014
	62034909	Adrien Beton and others, Environmental Improvement Potential of Textiles (IMPRO Textiles), JRC Scientific and Technical Reports, 2014
	62041100	Adrien Beton and others, Environmental Improvement Potential of Textiles (IMPRO Textiles), JRC Scientific and Technical Reports, 2014
	62041200	Adrien Beton and others, Environmental Improvement Potential of Textiles (IMPRO Textiles), JRC Scientific and Technical Reports, 2014
	62041300	Adrien Beton and others, Environmental Improvement Potential of Textiles (IMPRO Textiles), JRC Scientific and Technical Reports, 2014
	62041900	Adrien Beton and others, Environmental Improvement Potential of Textiles (IMPRO Textiles), JRC Scientific and Technical Reports, 2014
	62042100	Adrien Beton and others, Environmental Improvement Potential of Textiles (IMPRO Textiles), JRC Scientific and Technical Reports, 2014
	62042200	Adrien Beton and others, Environmental Improvement Potential of Textiles (IMPRO Textiles), JRC Scientific and Technical Reports, 2014
	62042300	Adrien Beton and others, Environmental Improvement Potential of Textiles (IMPRO Textiles), JRC Scientific and Technical Reports, 2014
	62042900	Adrien Beton and others, Environmental Improvement Potential of Textiles (IMPRO Textiles), JRC Scientific and Technical Reports, 2014
	62043100	Adrien Beton and others, Environmental Improvement Potential of Textiles (IMPRO Textiles), JRC Scientific and Technical Reports, 2014
	62043200	Adrien Beton and others, Environmental Improvement Potential of Textiles (IMPRO Textiles), JRC Scientific and Technical Reports, 2014
	62043300	Adrien Beton and others, Environmental Improvement Potential of Textiles (IMPRO Textiles), JRC Scientific and Technical Reports, 2014
	62043900	Adrien Beton and others, Environmental Improvement Potential of Textiles (IMPRO Textiles), JRC Scientific and Technical Reports, 2014
	62044100	Adrien Beton and others, Environmental Improvement Potential of Textiles (IMPRO Textiles), JRC Scientific and Technical Reports, 2014
	62044200	Adrien Beton and others, Environmental Improvement Potential of Textiles (IMPRO Textiles), JRC Scientific and Technical Reports, 2014
	62044300	Adrien Beton and others, Environmental Improvement Potential of Textiles (IMPRO Textiles), JRC Scientific and Technical Reports, 2014
	62044400	Adrien Beton and others, Environmental Improvement Potential of Textiles (IMPRO Textiles), JRC Scientific and Technical Reports, 2014
	62044900	Adrien Beton and others, Environmental Improvement Potential of Textiles (IMPRO Textiles), JRC Scientific and Technical Reports, 2014
	62045100	Adrien Beton and others, Environmental Improvement Potential of Textiles (IMPRO Textiles), JRC Scientific and Technical Reports, 2014
	62045200	Adrien Beton and others, Environmental Improvement Potential of Textiles (IMPRO Textiles), JRC Scientific and Technical Reports, 2014
	62045300	Adrien Beton and others, Environmental Improvement Potential of Textiles (IMPRO Textiles), JRC Scientific and Technical Reports, 2014
	62045900	Adrien Beton and others, Environmental Improvement Potential of Textiles (IMPRO Textiles), JRC Scientific and Technical Reports, 2014
	62046101	Adrien Beton and others, Environmental Improvement Potential of Textiles (IMPRO Textiles), JRC Scientific and Technical Reports, 2014
	62046109	Adrien Beton and others, Environmental Improvement Potential of Textiles (IMPRO Textiles), JRC Scientific and Technical Reports, 2014
	62046201	Adrien Beton and others, Environmental Improvement Potential of Textiles (IMPRO Textiles), JRC Scientific and Technical Reports, 2014
	62046209	Adrien Beton and others, Environmental Improvement Potential of Textiles (IMPRO Textiles), JRC Scientific and Technical Reports, 2014
	62046301	Adrien Beton and others, Environmental Improvement Potential of Textiles (IMPRO Textiles), JRC Scientific and Technical Reports, 2014
	62046309	Adrien Beton and others, Environmental Improvement Potential of Textiles (IMPRO Textiles), JRC Scientific and Technical Reports, 2014
	62046901	Adrien Beton and others, Environmental Improvement Potential of Textiles (IMPRO Textiles), JRC Scientific and Technical Reports, 2014
	62046909	Adrien Beton and others, Environmental Improvement Potential of Textiles (IMPRO Textiles), JRC Scientific and Technical Reports, 2014
	62051000	Adrien Beton and others, Environmental Improvement Potential of Textiles (IMPRO Textiles), JRC Scientific and Technical Reports, 2014
	62052000	Adrien Beton and others, Environmental Improvement Potential of Textiles (IMPRO Textiles), JRC Scientific and Technical Reports, 2014
	62053000	Adrien Beton and others, Environmental Improvement Potential of Textiles (IMPRO Textiles), JRC Scientific and Technical Reports, 2014
	62059000	Adrien Beton and others, Environmental Improvement Potential of Textiles (IMPRO Textiles), JRC Scientific and Technical Reports, 2014
	62061000	Adrien Beton and others, Environmental Improvement Potential of Textiles (IMPRO Textiles), JRC Scientific and Technical Reports, 2014
	62062000	Adrien Beton and others, Environmental Improvement Potential of Textiles (IMPRO Textiles), JRC Scientific and Technical Reports, 2014
	62063000	Adrien Beton and others, Environmental Improvement Potential of Textiles (IMPRO Textiles), JRC Scientific and Technical Reports, 2014
	62064000	Adrien Beton and others, Environmental Improvement Potential of Textiles (IMPRO Textiles), JRC Scientific and Technical Reports, 2014
	62069000	Adrien Beton and others, Environmental Improvement Potential of Textiles (IMPRO Textiles), JRC Scientific and Technical Reports, 2014
	62071100	Adrien Beton and others, Environmental Improvement Potential of Textiles (IMPRO Textiles), JRC Scientific and Technical Reports, 2014
	62071900	Adrien Beton and others, Environmental Improvement Potential of Textiles (IMPRO Textiles), JRC Scientific and Technical Reports, 2014
	62072100	Adrien Beton and others, Environmental Improvement Potential of Textiles (IMPRO Textiles), JRC Scientific and Technical Reports, 2014
	62072200	Adrien Beton and others, Environmental Improvement Potential of Textiles (IMPRO Textiles), JRC Scientific and Technical Reports, 2014
	62072900	Adrien Beton and others, Environmental Improvement Potential of Textiles (IMPRO Textiles), JRC Scientific and Technical Reports, 2014
	62079100	Adrien Beton and others, Environmental Improvement Potential of Textiles (IMPRO Textiles), JRC Scientific and Technical Reports, 2014
	62079200	Adrien Beton and others, Environmental Improvement Potential of Textiles (IMPRO Textiles), JRC Scientific and Technical Reports, 2014
	62079900	Adrien Beton and others, Environmental Improvement Potential of Textiles (IMPRO Textiles), JRC Scientific and Technical Reports, 2014
	62081100	Adrien Beton and others, Environmental Improvement Potential of Textiles (IMPRO Textiles), JRC Scientific and Technical Reports, 2014
	62081900	Adrien Beton and others, Environmental Improvement Potential of Textiles (IMPRO Textiles), JRC Scientific and Technical Reports, 2014
	62082100	Adrien Beton and others, Environmental Improvement Potential of Textiles (IMPRO Textiles), JRC Scientific and Technical Reports, 2014
	62082200	Adrien Beton and others, Environmental Improvement Potential of Textiles (IMPRO Textiles), JRC Scientific and Technical Reports, 2014
	62082900	Adrien Beton and others, Environmental Improvement Potential of Textiles (IMPRO Textiles), JRC Scientific and Technical Reports, 2014
	62089100	Adrien Beton and others, Environmental Improvement Potential of Textiles (IMPRO Textiles), JRC Scientific and Technical Reports, 2014
	62089200	Adrien Beton and others, Environmental Improvement Potential of Textiles (IMPRO Textiles), JRC Scientific and Technical Reports, 2014
	62089900	Adrien Beton and others, Environmental Improvement Potential of Textiles (IMPRO Textiles), JRC Scientific and Technical Reports, 2014
	62091010	Adrien Beton and others, Environmental Improvement Potential of Textiles (IMPRO Textiles), JRC Scientific and Technical Reports, 2014
	62091020	Adrien Beton and others, Environmental Improvement Potential of Textiles (IMPRO Textiles), JRC Scientific and Technical Reports, 2014
	62091090	Adrien Beton and others, Environmental Improvement Potential of Textiles (IMPRO Textiles), JRC Scientific and Technical Reports, 2014
	62092010	Adrien Beton and others, Environmental Improvement Potential of Textiles (IMPRO Textiles), JRC Scientific and Technical Reports, 2014
	62092020	Adrien Beton and others, Environmental Improvement Potential of Textiles (IMPRO Textiles), JRC Scientific and Technical Reports, 2014
	62092080	Adrien Beton and others, Environmental Improvement Potential of Textiles (IMPRO Textiles), JRC Scientific and Technical Reports, 2014
	62092090	Adrien Beton and others, Environmental Improvement Potential of Textiles (IMPRO Textiles), JRC Scientific and Technical Reports, 2014
	62093010	Adrien Beton and others, Environmental Improvement Potential of Textiles (IMPRO Textiles), JRC Scientific and Technical Reports, 2014
	62093020	Adrien Beton and others, Environmental Improvement Potential of Textiles (IMPRO Textiles), JRC Scientific and Technical Reports, 2014
	62093080	Adrien Beton and others, Environmental Improvement Potential of Textiles (IMPRO Textiles), JRC Scientific and Technical Reports, 2014
	62093090	Adrien Beton and others, Environmental Improvement Potential of Textiles (IMPRO Textiles), JRC Scientific and Technical Reports, 2014
	62099010	Adrien Beton and others, Environmental Improvement Potential of Textiles (IMPRO Textiles), JRC Scientific and Technical Reports, 2014
	62099020	Adrien Beton and others, Environmental Improvement Potential of Textiles (IMPRO Textiles), JRC Scientific and Technical Reports, 2014
	62099080	Adrien Beton and others, Environmental Improvement Potential of Textiles (IMPRO Textiles), JRC Scientific and Technical Reports, 2014
	62099090	Adrien Beton and others, Environmental Improvement Potential of Textiles (IMPRO Textiles), JRC Scientific and Technical Reports, 2014
	62101010	Adrien Beton and others, Environmental Improvement Potential of Textiles (IMPRO Textiles), JRC Scientific and Technical Reports, 2014
	62101020	Adrien Beton and others, Environmental Improvement Potential of Textiles (IMPRO Textiles), JRC Scientific and Technical Reports, 2014
	62101090	Adrien Beton and others, Environmental Improvement Potential of Textiles (IMPRO Textiles), JRC Scientific and Technical Reports, 2014
	62102000	Adrien Beton and others, Environmental Improvement Potential of Textiles (IMPRO Textiles), JRC Scientific and Technical Reports, 2014
	62103000	Adrien Beton and others, Environmental Improvement Potential of Textiles (IMPRO Textiles), JRC Scientific and Technical Reports, 2014
	62104000	Adrien Beton and others, Environmental Improvement Potential of Textiles (IMPRO Textiles), JRC Scientific and Technical Reports, 2014
	62105000	Adrien Beton and others, Environmental Improvement Potential of Textiles (IMPRO Textiles), JRC Scientific and Technical Reports, 2014
	62111100	Adrien Beton and others, Environmental Improvement Potential of Textiles (IMPRO Textiles), JRC Scientific and Technical Reports, 2014
	62111200	Adrien Beton and others, Environmental Improvement Potential of Textiles (IMPRO Textiles), JRC Scientific and Technical Reports, 2014
	62112000	Adrien Beton and others, Environmental Improvement Potential of Textiles (IMPRO Textiles), JRC Scientific and Technical Reports, 2014
	62113100	Adrien Beton and others, Environmental Improvement Potential of Textiles (IMPRO Textiles), JRC Scientific and Technical Reports, 2014
	62113200	Adrien Beton and others, Environmental Improvement Potential of Textiles (IMPRO Textiles), JRC Scientific and Technical Reports, 2014
	62113300	Adrien Beton and others, Environmental Improvement Potential of Textiles (IMPRO Textiles), JRC Scientific and Technical Reports, 2014
	62113900	Adrien Beton and others, Environmental Improvement Potential of Textiles (IMPRO Textiles), JRC Scientific and Technical Reports, 2014
	62114100	Adrien Beton and others, Environmental Improvement Potential of Textiles (IMPRO Textiles), JRC Scientific and Technical Reports, 2014
	62114200	Adrien Beton and others, Environmental Improvement Potential of Textiles (IMPRO Textiles), JRC Scientific and Technical Reports, 2014
	62114300	Adrien Beton and others, Environmental Improvement Potential of Textiles (IMPRO Textiles), JRC Scientific and Technical Reports, 2014
	62114900	Adrien Beton and others, Environmental Improvement Potential of Textiles (IMPRO Textiles), JRC Scientific and Technical Reports, 2014
	62121000	Adrien Beton and others, Environmental Improvement Potential of Textiles (IMPRO Textiles), JRC Scientific and Technical Reports, 2014
	62122000	Adrien Beton and others, Environmental Improvement Potential of Textiles (IMPRO Textiles), JRC Scientific and Technical Reports, 2014
	62123000	Adrien Beton and others, Environmental Improvement Potential of Textiles (IMPRO Textiles), JRC Scientific and Technical Reports, 2014
	62129000	Adrien Beton and others, Environmental Improvement Potential of Textiles (IMPRO Textiles), JRC Scientific and Technical Reports, 2014
	62131000	Adrien Beton and others, Environmental Improvement Potential of Textiles (IMPRO Textiles), JRC Scientific and Technical Reports, 2014
	62132000	Adrien Beton and others, Environmental Improvement Potential of Textiles (IMPRO Textiles), JRC Scientific and Technical Reports, 2014
	62139000	Adrien Beton and others, Environmental Improvement Potential of Textiles (IMPRO Textiles), JRC Scientific and Technical Reports, 2014
	62141000	Adrien Beton and others, Environmental Improvement Potential of Textiles (IMPRO Textiles), JRC Scientific and Technical Reports, 2014
	62142000	Adrien Beton and others, Environmental Improvement Potential of Textiles (IMPRO Textiles), JRC Scientific and Technical Reports, 2014
	62143000	Adrien Beton and others, Environmental Improvement Potential of Textiles (IMPRO Textiles), JRC Scientific and Technical Reports, 2014
	62144000	Adrien Beton and others, Environmental Improvement Potential of Textiles (IMPRO Textiles), JRC Scientific and Technical Reports, 2014
	62149000	Adrien Beton and others, Environmental Improvement Potential of Textiles (IMPRO Textiles), JRC Scientific and Technical Reports, 2014
	62151000	Adrien Beton and others, Environmental Improvement Potential of Textiles (IMPRO Textiles), JRC Scientific and Technical Reports, 2014
	62152000	Adrien Beton and others, Environmental Improvement Potential of Textiles (IMPRO Textiles), JRC Scientific and Technical Reports, 2014
	62159000	Adrien Beton and others, Environmental Improvement Potential of Textiles (IMPRO Textiles), JRC Scientific and Technical Reports, 2014
	62160010	Adrien Beton and others, Environmental Improvement Potential of Textiles (IMPRO Textiles), JRC Scientific and Technical Reports, 2014
	62160091	Adrien Beton and others, Environmental Improvement Potential of Textiles (IMPRO Textiles), JRC Scientific and Technical Reports, 2014
	62160095	Adrien Beton and others, Environmental Improvement Potential of Textiles (IMPRO Textiles), JRC Scientific and Technical Reports, 2014
	62160099	Adrien Beton and others, Environmental Improvement Potential of Textiles (IMPRO Textiles), JRC Scientific and Technical Reports, 2014
	62171010	Adrien Beton and others, Environmental Improvement Potential of Textiles (IMPRO Textiles), JRC Scientific and Technical Reports, 2014
	62171020	Adrien Beton and others, Environmental Improvement Potential of Textiles (IMPRO Textiles), JRC Scientific and Technical Reports, 2014
	62171090	Adrien Beton and others, Environmental Improvement Potential of Textiles (IMPRO Textiles), JRC Scientific and Technical Reports, 2014
	62171091	Adrien Beton and others, Environmental Improvement Potential of Textiles (IMPRO Textiles), JRC Scientific and Technical Reports, 2014
	62171099	Adrien Beton and others, Environmental Improvement Potential of Textiles (IMPRO Textiles), JRC Scientific and Technical Reports, 2014
	62179000	Adrien Beton and others, Environmental Improvement Potential of Textiles (IMPRO Textiles), JRC Scientific and Technical Reports, 2014
	64011010	Caroline Bartlett, Ian McGill and Peter Willis, Textiles Flow and Market Development Opportunities in the UK, 2013
	64011090	Caroline Bartlett, Ian McGill and Peter Willis, Textiles Flow and Market Development Opportunities in the UK, 2013
	64019110	Caroline Bartlett, Ian McGill and Peter Willis, Textiles Flow and Market Development Opportunities in the UK, 2013
	64019190	Caroline Bartlett, Ian McGill and Peter Willis, Textiles Flow and Market Development Opportunities in the UK, 2013
	64019210	Caroline Bartlett, Ian McGill and Peter Willis, Textiles Flow and Market Development Opportunities in the UK, 2013
	64019290	Caroline Bartlett, Ian McGill and Peter Willis, Textiles Flow and Market Development Opportunities in the UK, 2013
	64019910	Caroline Bartlett, Ian McGill and Peter Willis, Textiles Flow and Market Development Opportunities in the UK, 2013
	64019990	Caroline Bartlett, Ian McGill and Peter Willis, Textiles Flow and Market Development Opportunities in the UK, 2013
	64021110	Caroline Bartlett, Ian McGill and Peter Willis, Textiles Flow and Market Development Opportunities in the UK, 2013
	64021190	Caroline Bartlett, Ian McGill and Peter Willis, Textiles Flow and Market Development Opportunities in the UK, 2013
	64021210	Caroline Bartlett, Ian McGill and Peter Willis, Textiles Flow and Market Development Opportunities in the UK, 2013
	64021290	Caroline Bartlett, Ian McGill and Peter Willis, Textiles Flow and Market Development Opportunities in the UK, 2013
	64021910	Caroline Bartlett, Ian McGill and Peter Willis, Textiles Flow and Market Development Opportunities in the UK, 2013
	64021990	Caroline Bartlett, Ian McGill and Peter Willis, Textiles Flow and Market Development Opportunities in the UK, 2013
	64022010	Caroline Bartlett, Ian McGill and Peter Willis, Textiles Flow and Market Development Opportunities in the UK, 2013
	64022090	Caroline Bartlett, Ian McGill and Peter Willis, Textiles Flow and Market Development Opportunities in the UK, 2013
	64023010	Caroline Bartlett, Ian McGill and Peter Willis, Textiles Flow and Market Development Opportunities in the UK, 2013
	64023090	Caroline Bartlett, Ian McGill and Peter Willis, Textiles Flow and Market Development Opportunities in the UK, 2013
	64029110	Caroline Bartlett, Ian McGill and Peter Willis, Textiles Flow and Market Development Opportunities in the UK, 2013
	64029190	Caroline Bartlett, Ian McGill and Peter Willis, Textiles Flow and Market Development Opportunities in the UK, 2013
	64029910	Caroline Bartlett, Ian McGill and Peter Willis, Textiles Flow and Market Development Opportunities in the UK, 2013
	64029990	Caroline Bartlett, Ian McGill and Peter Willis, Textiles Flow and Market Development Opportunities in the UK, 2013
	64031100	Caroline Bartlett, Ian McGill and Peter Willis, Textiles Flow and Market Development Opportunities in the UK, 2013
	64031200	Caroline Bartlett, Ian McGill and Peter Willis, Textiles Flow and Market Development Opportunities in the UK, 2013
	64031900	Caroline Bartlett, Ian McGill and Peter Willis, Textiles Flow and Market Development Opportunities in the UK, 2013
	64032000	Caroline Bartlett, Ian McGill and Peter Willis, Textiles Flow and Market Development Opportunities in the UK, 2013
	64033000	Caroline Bartlett, Ian McGill and Peter Willis, Textiles Flow and Market Development Opportunities in the UK, 2013
	64034000	Caroline Bartlett, Ian McGill and Peter Willis, Textiles Flow and Market Development Opportunities in the UK, 2013
	64035100	Caroline Bartlett, Ian McGill and Peter Willis, Textiles Flow and Market Development Opportunities in the UK, 2013
	64035900	Caroline Bartlett, Ian McGill and Peter Willis, Textiles Flow and Market Development Opportunities in the UK, 2013
	64039100	Caroline Bartlett, Ian McGill and Peter Willis, Textiles Flow and Market Development Opportunities in the UK, 2013
	64039900	Caroline Bartlett, Ian McGill and Peter Willis, Textiles Flow and Market Development Opportunities in the UK, 2013
	64041100	Caroline Bartlett, Ian McGill and Peter Willis, Textiles Flow and Market Development Opportunities in the UK, 2013
	64041900	Caroline Bartlett, Ian McGill and Peter Willis, Textiles Flow and Market Development Opportunities in the UK, 2013
	64042000	Caroline Bartlett, Ian McGill and Peter Willis, Textiles Flow and Market Development Opportunities in the UK, 2013
	64051010	Caroline Bartlett, Ian McGill and Peter Willis, Textiles Flow and Market Development Opportunities in the UK, 2013
	64051090	Caroline Bartlett, Ian McGill and Peter Willis, Textiles Flow and Market Development Opportunities in the UK, 2013
	64052010	Caroline Bartlett, Ian McGill and Peter Willis, Textiles Flow and Market Development Opportunities in the UK, 2013
	64052090	Caroline Bartlett, Ian McGill and Peter Willis, Textiles Flow and Market Development Opportunities in the UK, 2013
	64059010	Caroline Bartlett, Ian McGill and Peter Willis, Textiles Flow and Market Development Opportunities in the UK, 2013
	64059020	Caroline Bartlett, Ian McGill and Peter Willis, Textiles Flow and Market Development Opportunities in the UK, 2013
	64059080	Caroline Bartlett, Ian McGill and Peter Willis, Textiles Flow and Market Development Opportunities in the UK, 2013
	64059090	Caroline Bartlett, Ian McGill and Peter Willis, Textiles Flow and Market Development Opportunities in the UK, 2013
	64061000	Caroline Bartlett, Ian McGill and Peter Willis, Textiles Flow and Market Development Opportunities in the UK, 2013
	64061010	Caroline Bartlett, Ian McGill and Peter Willis, Textiles Flow and Market Development Opportunities in the UK, 2013
	64061090	Caroline Bartlett, Ian McGill and Peter Willis, Textiles Flow and Market Development Opportunities in the UK, 2013
	64062000	Caroline Bartlett, Ian McGill and Peter Willis, Textiles Flow and Market Development Opportunities in the UK, 2013
	64069001	Caroline Bartlett, Ian McGill and Peter Willis, Textiles Flow and Market Development Opportunities in the UK, 2013
	64069002	Caroline Bartlett, Ian McGill and Peter Willis, Textiles Flow and Market Development Opportunities in the UK, 2013
	64069009	Caroline Bartlett, Ian McGill and Peter Willis, Textiles Flow and Market Development Opportunities in the UK, 2013
	64069100	Caroline Bartlett, Ian McGill and Peter Willis, Textiles Flow and Market Development Opportunities in the UK, 2013
	64069901	Caroline Bartlett, Ian McGill and Peter Willis, Textiles Flow and Market Development Opportunities in the UK, 2013
	64069902	Caroline Bartlett, Ian McGill and Peter Willis, Textiles Flow and Market Development Opportunities in the UK, 2013
	64069909	Caroline Bartlett, Ian McGill and Peter Willis, Textiles Flow and Market Development Opportunities in the UK, 2013
Household Textiles	57011000	Beton, A.; Dias, D.; Farrant, L.; Gibon, T.; Le Guern, Y.; Desaxce, M.; Perwuelzz, A.; Cordella, M.; Dodd, N. Environmental Improvement Potential of Textiles (IMPRO Textiles); 2014; http://publications.jrc.ec.europa.eu/repository/bitstream/JRC85895/impro textiles_final report edited_pubsy web.pdf
	57019000	Beton, A.; Dias, D.; Farrant, L.; Gibon, T.; Le Guern, Y.; Desaxce, M.; Perwuelzz, A.; Cordella, M.; Dodd, N. Environmental Improvement Potential of Textiles (IMPRO Textiles); 2014; http://publications.jrc.ec.europa.eu/repository/bitstream/JRC85895/impro textiles_final report edited_pubsy web.pdf
	57021010	Beton, A.; Dias, D.; Farrant, L.; Gibon, T.; Le Guern, Y.; Desaxce, M.; Perwuelzz, A.; Cordella, M.; Dodd, N. Environmental Improvement Potential of Textiles (IMPRO Textiles); 2014; http://publications.jrc.ec.europa.eu/repository/bitstream/JRC85895/impro textiles_final report edited_pubsy web.pdf
	57021090	Beton, A.; Dias, D.; Farrant, L.; Gibon, T.; Le Guern, Y.; Desaxce, M.; Perwuelzz, A.; Cordella, M.; Dodd, N. Environmental Improvement Potential of Textiles (IMPRO Textiles); 2014; http://publications.jrc.ec.europa.eu/repository/bitstream/JRC85895/impro textiles_final report edited_pubsy web.pdf
	57022000	Beton, A.; Dias, D.; Farrant, L.; Gibon, T.; Le Guern, Y.; Desaxce, M.; Perwuelzz, A.; Cordella, M.; Dodd, N. Environmental Improvement Potential of Textiles (IMPRO Textiles); 2014; http://publications.jrc.ec.europa.eu/repository/bitstream/JRC85895/impro textiles_final report edited_pubsy web.pdf
	57023100	Beton, A.; Dias, D.; Farrant, L.; Gibon, T.; Le Guern, Y.; Desaxce, M.; Perwuelzz, A.; Cordella, M.; Dodd, N. Environmental Improvement Potential of Textiles (IMPRO Textiles); 2014; http://publications.jrc.ec.europa.eu/repository/bitstream/JRC85895/impro textiles_final report edited_pubsy web.pdf
	57023200	Beton, A.; Dias, D.; Farrant, L.; Gibon, T.; Le Guern, Y.; Desaxce, M.; Perwuelzz, A.; Cordella, M.; Dodd, N. Environmental Improvement Potential of Textiles (IMPRO Textiles); 2014; http://publications.jrc.ec.europa.eu/repository/bitstream/JRC85895/impro textiles_final report edited_pubsy web.pdf
	57023900	Beton, A.; Dias, D.; Farrant, L.; Gibon, T.; Le Guern, Y.; Desaxce, M.; Perwuelzz, A.; Cordella, M.; Dodd, N. Environmental Improvement Potential of Textiles (IMPRO Textiles); 2014; http://publications.jrc.ec.europa.eu/repository/bitstream/JRC85895/impro textiles_final report edited_pubsy web.pdf
	57024100	Beton, A.; Dias, D.; Farrant, L.; Gibon, T.; Le Guern, Y.; Desaxce, M.; Perwuelzz, A.; Cordella, M.; Dodd, N. Environmental Improvement Potential of Textiles (IMPRO Textiles); 2014; http://publications.jrc.ec.europa.eu/repository/bitstream/JRC85895/impro textiles_final report edited_pubsy web.pdf
	57024200	Beton, A.; Dias, D.; Farrant, L.; Gibon, T.; Le Guern, Y.; Desaxce, M.; Perwuelzz, A.; Cordella, M.; Dodd, N. Environmental Improvement Potential of Textiles (IMPRO Textiles); 2014; http://publications.jrc.ec.europa.eu/repository/bitstream/JRC85895/impro textiles_final report edited_pubsy web.pdf
	57024900	Beton, A.; Dias, D.; Farrant, L.; Gibon, T.; Le Guern, Y.; Desaxce, M.; Perwuelzz, A.; Cordella, M.; Dodd, N. Environmental Improvement Potential of Textiles (IMPRO Textiles); 2014; http://publications.jrc.ec.europa.eu/repository/bitstream/JRC85895/impro textiles_final report edited_pubsy web.pdf
	57025000	Beton, A.; Dias, D.; Farrant, L.; Gibon, T.; Le Guern, Y.; Desaxce, M.; Perwuelzz, A.; Cordella, M.; Dodd, N. Environmental Improvement Potential of Textiles (IMPRO Textiles); 2014; http://publications.jrc.ec.europa.eu/repository/bitstream/JRC85895/impro textiles_final report edited_pubsy web.pdf
	57025100	Beton, A.; Dias, D.; Farrant, L.; Gibon, T.; Le Guern, Y.; Desaxce, M.; Perwuelzz, A.; Cordella, M.; Dodd, N. Environmental Improvement Potential of Textiles (IMPRO Textiles); 2014; http://publications.jrc.ec.europa.eu/repository/bitstream/JRC85895/impro textiles_final report edited_pubsy web.pdf
	57025200	Beton, A.; Dias, D.; Farrant, L.; Gibon, T.; Le Guern, Y.; Desaxce, M.; Perwuelzz, A.; Cordella, M.; Dodd, N. Environmental Improvement Potential of Textiles (IMPRO Textiles); 2014; http://publications.jrc.ec.europa.eu/repository/bitstream/JRC85895/impro textiles_final report edited_pubsy web.pdf
	57025900	Beton, A.; Dias, D.; Farrant, L.; Gibon, T.; Le Guern, Y.; Desaxce, M.; Perwuelzz, A.; Cordella, M.; Dodd, N. Environmental Improvement Potential of Textiles (IMPRO Textiles); 2014; http://publications.jrc.ec.europa.eu/repository/bitstream/JRC85895/impro textiles_final report edited_pubsy web.pdf
	57029100	Beton, A.; Dias, D.; Farrant, L.; Gibon, T.; Le Guern, Y.; Desaxce, M.; Perwuelzz, A.; Cordella, M.; Dodd, N. Environmental Improvement Potential of Textiles (IMPRO Textiles); 2014; http://publications.jrc.ec.europa.eu/repository/bitstream/JRC85895/impro textiles_final report edited_pubsy web.pdf
	57029200	Beton, A.; Dias, D.; Farrant, L.; Gibon, T.; Le Guern, Y.; Desaxce, M.; Perwuelzz, A.; Cordella, M.; Dodd, N. Environmental Improvement Potential of Textiles (IMPRO Textiles); 2014; http://publications.jrc.ec.europa.eu/repository/bitstream/JRC85895/impro textiles_final report edited_pubsy web.pdf
	57029900	Beton, A.; Dias, D.; Farrant, L.; Gibon, T.; Le Guern, Y.; Desaxce, M.; Perwuelzz, A.; Cordella, M.; Dodd, N. Environmental Improvement Potential of Textiles (IMPRO Textiles); 2014; http://publications.jrc.ec.europa.eu/repository/bitstream/JRC85895/impro textiles_final report edited_pubsy web.pdf
	57031000	Beton, A.; Dias, D.; Farrant, L.; Gibon, T.; Le Guern, Y.; Desaxce, M.; Perwuelzz, A.; Cordella, M.; Dodd, N. Environmental Improvement Potential of Textiles (IMPRO Textiles); 2014; http://publications.jrc.ec.europa.eu/repository/bitstream/JRC85895/impro textiles_final report edited_pubsy web.pdf
	57032000	Beton, A.; Dias, D.; Farrant, L.; Gibon, T.; Le Guern, Y.; Desaxce, M.; Perwuelzz, A.; Cordella, M.; Dodd, N. Environmental Improvement Potential of Textiles (IMPRO Textiles); 2014; http://publications.jrc.ec.europa.eu/repository/bitstream/JRC85895/impro textiles_final report edited_pubsy web.pdf
	57033000	Beton, A.; Dias, D.; Farrant, L.; Gibon, T.; Le Guern, Y.; Desaxce, M.; Perwuelzz, A.; Cordella, M.; Dodd, N. Environmental Improvement Potential of Textiles (IMPRO Textiles); 2014; http://publications.jrc.ec.europa.eu/repository/bitstream/JRC85895/impro textiles_final report edited_pubsy web.pdf
	57039000	Beton, A.; Dias, D.; Farrant, L.; Gibon, T.; Le Guern, Y.; Desaxce, M.; Perwuelzz, A.; Cordella, M.; Dodd, N. Environmental Improvement Potential of Textiles (IMPRO Textiles); 2014; http://publications.jrc.ec.europa.eu/repository/bitstream/JRC85895/impro textiles_final report edited_pubsy web.pdf
	57041000	Beton, A.; Dias, D.; Farrant, L.; Gibon, T.; Le Guern, Y.; Desaxce, M.; Perwuelzz, A.; Cordella, M.; Dodd, N. Environmental Improvement Potential of Textiles (IMPRO Textiles); 2014; http://publications.jrc.ec.europa.eu/repository/bitstream/JRC85895/impro textiles_final report edited_pubsy web.pdf
	57042000	Beton, A.; Dias, D.; Farrant, L.; Gibon, T.; Le Guern, Y.; Desaxce, M.; Perwuelzz, A.; Cordella, M.; Dodd, N. Environmental Improvement Potential of Textiles (IMPRO Textiles); 2014; http://publications.jrc.ec.europa.eu/repository/bitstream/JRC85895/impro textiles_final report edited_pubsy web.pdf
	57049000	Beton, A.; Dias, D.; Farrant, L.; Gibon, T.; Le Guern, Y.; Desaxce, M.; Perwuelzz, A.; Cordella, M.; Dodd, N. Environmental Improvement Potential of Textiles (IMPRO Textiles); 2014; http://publications.jrc.ec.europa.eu/repository/bitstream/JRC85895/impro textiles_final report edited_pubsy web.pdf
	57050010	Beton, A.; Dias, D.; Farrant, L.; Gibon, T.; Le Guern, Y.; Desaxce, M.; Perwuelzz, A.; Cordella, M.; Dodd, N. Environmental Improvement Potential of Textiles (IMPRO Textiles); 2014; http://publications.jrc.ec.europa.eu/repository/bitstream/JRC85895/impro textiles_final report edited_pubsy web.pdf
	57050090	Beton, A.; Dias, D.; Farrant, L.; Gibon, T.; Le Guern, Y.; Desaxce, M.; Perwuelzz, A.; Cordella, M.; Dodd, N. Environmental Improvement Potential of Textiles (IMPRO Textiles); 2014; http://publications.jrc.ec.europa.eu/repository/bitstream/JRC85895/impro textiles_final report edited_pubsy web.pdf
	63011000	Beton, A.; Dias, D.; Farrant, L.; Gibon, T.; Le Guern, Y.; Desaxce, M.; Perwuelzz, A.; Cordella, M.; Dodd, N. Environmental Improvement Potential of Textiles (IMPRO Textiles); 2014; http://publications.jrc.ec.europa.eu/repository/bitstream/JRC85895/impro textiles_final report edited_pubsy web.pdf
	63012000	Beton, A.; Dias, D.; Farrant, L.; Gibon, T.; Le Guern, Y.; Desaxce, M.; Perwuelzz, A.; Cordella, M.; Dodd, N. Environmental Improvement Potential of Textiles (IMPRO Textiles); 2014; http://publications.jrc.ec.europa.eu/repository/bitstream/JRC85895/impro textiles_final report edited_pubsy web.pdf
	63013000	Beton, A.; Dias, D.; Farrant, L.; Gibon, T.; Le Guern, Y.; Desaxce, M.; Perwuelzz, A.; Cordella, M.; Dodd, N. Environmental Improvement Potential of Textiles (IMPRO Textiles); 2014; http://publications.jrc.ec.europa.eu/repository/bitstream/JRC85895/impro textiles_final report edited_pubsy web.pdf
	63014000	Beton, A.; Dias, D.; Farrant, L.; Gibon, T.; Le Guern, Y.; Desaxce, M.; Perwuelzz, A.; Cordella, M.; Dodd, N. Environmental Improvement Potential of Textiles (IMPRO Textiles); 2014; http://publications.jrc.ec.europa.eu/repository/bitstream/JRC85895/impro textiles_final report edited_pubsy web.pdf
	63019000	Beton, A.; Dias, D.; Farrant, L.; Gibon, T.; Le Guern, Y.; Desaxce, M.; Perwuelzz, A.; Cordella, M.; Dodd, N. Environmental Improvement Potential of Textiles (IMPRO Textiles); 2014; http://publications.jrc.ec.europa.eu/repository/bitstream/JRC85895/impro textiles_final report edited_pubsy web.pdf
	63021000	Beton, A.; Dias, D.; Farrant, L.; Gibon, T.; Le Guern, Y.; Desaxce, M.; Perwuelzz, A.; Cordella, M.; Dodd, N. Environmental Improvement Potential of Textiles (IMPRO Textiles); 2014; http://publications.jrc.ec.europa.eu/repository/bitstream/JRC85895/impro textiles_final report edited_pubsy web.pdf
	63022100	Beton, A.; Dias, D.; Farrant, L.; Gibon, T.; Le Guern, Y.; Desaxce, M.; Perwuelzz, A.; Cordella, M.; Dodd, N. Environmental Improvement Potential of Textiles (IMPRO Textiles); 2014; http://publications.jrc.ec.europa.eu/repository/bitstream/JRC85895/impro textiles_final report edited_pubsy web.pdf
	63022210	Beton, A.; Dias, D.; Farrant, L.; Gibon, T.; Le Guern, Y.; Desaxce, M.; Perwuelzz, A.; Cordella, M.; Dodd, N. Environmental Improvement Potential of Textiles (IMPRO Textiles); 2014; http://publications.jrc.ec.europa.eu/repository/bitstream/JRC85895/impro textiles_final report edited_pubsy web.pdf
	63022290	Beton, A.; Dias, D.; Farrant, L.; Gibon, T.; Le Guern, Y.; Desaxce, M.; Perwuelzz, A.; Cordella, M.; Dodd, N. Environmental Improvement Potential of Textiles (IMPRO Textiles); 2014; http://publications.jrc.ec.europa.eu/repository/bitstream/JRC85895/impro textiles_final report edited_pubsy web.pdf
	63022900	Beton, A.; Dias, D.; Farrant, L.; Gibon, T.; Le Guern, Y.; Desaxce, M.; Perwuelzz, A.; Cordella, M.; Dodd, N. Environmental Improvement Potential of Textiles (IMPRO Textiles); 2014; http://publications.jrc.ec.europa.eu/repository/bitstream/JRC85895/impro textiles_final report edited_pubsy web.pdf
	63023100	Beton, A.; Dias, D.; Farrant, L.; Gibon, T.; Le Guern, Y.; Desaxce, M.; Perwuelzz, A.; Cordella, M.; Dodd, N. Environmental Improvement Potential of Textiles (IMPRO Textiles); 2014; http://publications.jrc.ec.europa.eu/repository/bitstream/JRC85895/impro textiles_final report edited_pubsy web.pdf
	63023210	Beton, A.; Dias, D.; Farrant, L.; Gibon, T.; Le Guern, Y.; Desaxce, M.; Perwuelzz, A.; Cordella, M.; Dodd, N. Environmental Improvement Potential of Textiles (IMPRO Textiles); 2014; http://publications.jrc.ec.europa.eu/repository/bitstream/JRC85895/impro textiles_final report edited_pubsy web.pdf
	63023290	Beton, A.; Dias, D.; Farrant, L.; Gibon, T.; Le Guern, Y.; Desaxce, M.; Perwuelzz, A.; Cordella, M.; Dodd, N. Environmental Improvement Potential of Textiles (IMPRO Textiles); 2014; http://publications.jrc.ec.europa.eu/repository/bitstream/JRC85895/impro textiles_final report edited_pubsy web.pdf
	63023900	Beton, A.; Dias, D.; Farrant, L.; Gibon, T.; Le Guern, Y.; Desaxce, M.; Perwuelzz, A.; Cordella, M.; Dodd, N. Environmental Improvement Potential of Textiles (IMPRO Textiles); 2014; http://publications.jrc.ec.europa.eu/repository/bitstream/JRC85895/impro textiles_final report edited_pubsy web.pdf
	63024000	Beton, A.; Dias, D.; Farrant, L.; Gibon, T.; Le Guern, Y.; Desaxce, M.; Perwuelzz, A.; Cordella, M.; Dodd, N. Environmental Improvement Potential of Textiles (IMPRO Textiles); 2014; http://publications.jrc.ec.europa.eu/repository/bitstream/JRC85895/impro textiles_final report edited_pubsy web.pdf
	63025100	Beton, A.; Dias, D.; Farrant, L.; Gibon, T.; Le Guern, Y.; Desaxce, M.; Perwuelzz, A.; Cordella, M.; Dodd, N. Environmental Improvement Potential of Textiles (IMPRO Textiles); 2014; http://publications.jrc.ec.europa.eu/repository/bitstream/JRC85895/impro textiles_final report edited_pubsy web.pdf
	63025200	Beton, A.; Dias, D.; Farrant, L.; Gibon, T.; Le Guern, Y.; Desaxce, M.; Perwuelzz, A.; Cordella, M.; Dodd, N. Environmental Improvement Potential of Textiles (IMPRO Textiles); 2014; http://publications.jrc.ec.europa.eu/repository/bitstream/JRC85895/impro textiles_final report edited_pubsy web.pdf
	63025310	Beton, A.; Dias, D.; Farrant, L.; Gibon, T.; Le Guern, Y.; Desaxce, M.; Perwuelzz, A.; Cordella, M.; Dodd, N. Environmental Improvement Potential of Textiles (IMPRO Textiles); 2014; http://publications.jrc.ec.europa.eu/repository/bitstream/JRC85895/impro textiles_final report edited_pubsy web.pdf
	63025390	Beton, A.; Dias, D.; Farrant, L.; Gibon, T.; Le Guern, Y.; Desaxce, M.; Perwuelzz, A.; Cordella, M.; Dodd, N. Environmental Improvement Potential of Textiles (IMPRO Textiles); 2014; http://publications.jrc.ec.europa.eu/repository/bitstream/JRC85895/impro textiles_final report edited_pubsy web.pdf
	63025900	Beton, A.; Dias, D.; Farrant, L.; Gibon, T.; Le Guern, Y.; Desaxce, M.; Perwuelzz, A.; Cordella, M.; Dodd, N. Environmental Improvement Potential of Textiles (IMPRO Textiles); 2014; http://publications.jrc.ec.europa.eu/repository/bitstream/JRC85895/impro textiles_final report edited_pubsy web.pdf
	63026000	Beton, A.; Dias, D.; Farrant, L.; Gibon, T.; Le Guern, Y.; Desaxce, M.; Perwuelzz, A.; Cordella, M.; Dodd, N. Environmental Improvement Potential of Textiles (IMPRO Textiles); 2014; http://publications.jrc.ec.europa.eu/repository/bitstream/JRC85895/impro textiles_final report edited_pubsy web.pdf
	63029100	Beton, A.; Dias, D.; Farrant, L.; Gibon, T.; Le Guern, Y.; Desaxce, M.; Perwuelzz, A.; Cordella, M.; Dodd, N. Environmental Improvement Potential of Textiles (IMPRO Textiles); 2014; http://publications.jrc.ec.europa.eu/repository/bitstream/JRC85895/impro textiles_final report edited_pubsy web.pdf
	63029200	Beton, A.; Dias, D.; Farrant, L.; Gibon, T.; Le Guern, Y.; Desaxce, M.; Perwuelzz, A.; Cordella, M.; Dodd, N. Environmental Improvement Potential of Textiles (IMPRO Textiles); 2014; http://publications.jrc.ec.europa.eu/repository/bitstream/JRC85895/impro textiles_final report edited_pubsy web.pdf
	63029310	Beton, A.; Dias, D.; Farrant, L.; Gibon, T.; Le Guern, Y.; Desaxce, M.; Perwuelzz, A.; Cordella, M.; Dodd, N. Environmental Improvement Potential of Textiles (IMPRO Textiles); 2014; http://publications.jrc.ec.europa.eu/repository/bitstream/JRC85895/impro textiles_final report edited_pubsy web.pdf
	63029390	Beton, A.; Dias, D.; Farrant, L.; Gibon, T.; Le Guern, Y.; Desaxce, M.; Perwuelzz, A.; Cordella, M.; Dodd, N. Environmental Improvement Potential of Textiles (IMPRO Textiles); 2014; http://publications.jrc.ec.europa.eu/repository/bitstream/JRC85895/impro textiles_final report edited_pubsy web.pdf
	63029900	Beton, A.; Dias, D.; Farrant, L.; Gibon, T.; Le Guern, Y.; Desaxce, M.; Perwuelzz, A.; Cordella, M.; Dodd, N. Environmental Improvement Potential of Textiles (IMPRO Textiles); 2014; http://publications.jrc.ec.europa.eu/repository/bitstream/JRC85895/impro textiles_final report edited_pubsy web.pdf
	63031100	Beton, A.; Dias, D.; Farrant, L.; Gibon, T.; Le Guern, Y.; Desaxce, M.; Perwuelzz, A.; Cordella, M.; Dodd, N. Environmental Improvement Potential of Textiles (IMPRO Textiles); 2014; http://publications.jrc.ec.europa.eu/repository/bitstream/JRC85895/impro textiles_final report edited_pubsy web.pdf
	63031200	Beton, A.; Dias, D.; Farrant, L.; Gibon, T.; Le Guern, Y.; Desaxce, M.; Perwuelzz, A.; Cordella, M.; Dodd, N. Environmental Improvement Potential of Textiles (IMPRO Textiles); 2014; http://publications.jrc.ec.europa.eu/repository/bitstream/JRC85895/impro textiles_final report edited_pubsy web.pdf
	63031900	Beton, A.; Dias, D.; Farrant, L.; Gibon, T.; Le Guern, Y.; Desaxce, M.; Perwuelzz, A.; Cordella, M.; Dodd, N. Environmental Improvement Potential of Textiles (IMPRO Textiles); 2014; http://publications.jrc.ec.europa.eu/repository/bitstream/JRC85895/impro textiles_final report edited_pubsy web.pdf
	63039110	Beton, A.; Dias, D.; Farrant, L.; Gibon, T.; Le Guern, Y.; Desaxce, M.; Perwuelzz, A.; Cordella, M.; Dodd, N. Environmental Improvement Potential of Textiles (IMPRO Textiles); 2014; http://publications.jrc.ec.europa.eu/repository/bitstream/JRC85895/impro textiles_final report edited_pubsy web.pdf
	63039190	Beton, A.; Dias, D.; Farrant, L.; Gibon, T.; Le Guern, Y.; Desaxce, M.; Perwuelzz, A.; Cordella, M.; Dodd, N. Environmental Improvement Potential of Textiles (IMPRO Textiles); 2014; http://publications.jrc.ec.europa.eu/repository/bitstream/JRC85895/impro textiles_final report edited_pubsy web.pdf
	63039210	Beton, A.; Dias, D.; Farrant, L.; Gibon, T.; Le Guern, Y.; Desaxce, M.; Perwuelzz, A.; Cordella, M.; Dodd, N. Environmental Improvement Potential of Textiles (IMPRO Textiles); 2014; http://publications.jrc.ec.europa.eu/repository/bitstream/JRC85895/impro textiles_final report edited_pubsy web.pdf
	63039290	Beton, A.; Dias, D.; Farrant, L.; Gibon, T.; Le Guern, Y.; Desaxce, M.; Perwuelzz, A.; Cordella, M.; Dodd, N. Environmental Improvement Potential of Textiles (IMPRO Textiles); 2014; http://publications.jrc.ec.europa.eu/repository/bitstream/JRC85895/impro textiles_final report edited_pubsy web.pdf
	63039910	Beton, A.; Dias, D.; Farrant, L.; Gibon, T.; Le Guern, Y.; Desaxce, M.; Perwuelzz, A.; Cordella, M.; Dodd, N. Environmental Improvement Potential of Textiles (IMPRO Textiles); 2014; http://publications.jrc.ec.europa.eu/repository/bitstream/JRC85895/impro textiles_final report edited_pubsy web.pdf
	63039990	Beton, A.; Dias, D.; Farrant, L.; Gibon, T.; Le Guern, Y.; Desaxce, M.; Perwuelzz, A.; Cordella, M.; Dodd, N. Environmental Improvement Potential of Textiles (IMPRO Textiles); 2014; http://publications.jrc.ec.europa.eu/repository/bitstream/JRC85895/impro textiles_final report edited_pubsy web.pdf
	63041100	Beton, A.; Dias, D.; Farrant, L.; Gibon, T.; Le Guern, Y.; Desaxce, M.; Perwuelzz, A.; Cordella, M.; Dodd, N. Environmental Improvement Potential of Textiles (IMPRO Textiles); 2014; http://publications.jrc.ec.europa.eu/repository/bitstream/JRC85895/impro textiles_final report edited_pubsy web.pdf
	63041910	Beton, A.; Dias, D.; Farrant, L.; Gibon, T.; Le Guern, Y.; Desaxce, M.; Perwuelzz, A.; Cordella, M.; Dodd, N. Environmental Improvement Potential of Textiles (IMPRO Textiles); 2014; http://publications.jrc.ec.europa.eu/repository/bitstream/JRC85895/impro textiles_final report edited_pubsy web.pdf
	63041990	Beton, A.; Dias, D.; Farrant, L.; Gibon, T.; Le Guern, Y.; Desaxce, M.; Perwuelzz, A.; Cordella, M.; Dodd, N. Environmental Improvement Potential of Textiles (IMPRO Textiles); 2014; http://publications.jrc.ec.europa.eu/repository/bitstream/JRC85895/impro textiles_final report edited_pubsy web.pdf
	63042000	Beton, A.; Dias, D.; Farrant, L.; Gibon, T.; Le Guern, Y.; Desaxce, M.; Perwuelzz, A.; Cordella, M.; Dodd, N. Environmental Improvement Potential of Textiles (IMPRO Textiles); 2014; http://publications.jrc.ec.europa.eu/repository/bitstream/JRC85895/impro textiles_final report edited_pubsy web.pdf
	63049100	Beton, A.; Dias, D.; Farrant, L.; Gibon, T.; Le Guern, Y.; Desaxce, M.; Perwuelzz, A.; Cordella, M.; Dodd, N. Environmental Improvement Potential of Textiles (IMPRO Textiles); 2014; http://publications.jrc.ec.europa.eu/repository/bitstream/JRC85895/impro textiles_final report edited_pubsy web.pdf
	63049200	Beton, A.; Dias, D.; Farrant, L.; Gibon, T.; Le Guern, Y.; Desaxce, M.; Perwuelzz, A.; Cordella, M.; Dodd, N. Environmental Improvement Potential of Textiles (IMPRO Textiles); 2014; http://publications.jrc.ec.europa.eu/repository/bitstream/JRC85895/impro textiles_final report edited_pubsy web.pdf
	63049300	Beton, A.; Dias, D.; Farrant, L.; Gibon, T.; Le Guern, Y.; Desaxce, M.; Perwuelzz, A.; Cordella, M.; Dodd, N. Environmental Improvement Potential of Textiles (IMPRO Textiles); 2014; http://publications.jrc.ec.europa.eu/repository/bitstream/JRC85895/impro textiles_final report edited_pubsy web.pdf
	63049900	Beton, A.; Dias, D.; Farrant, L.; Gibon, T.; Le Guern, Y.; Desaxce, M.; Perwuelzz, A.; Cordella, M.; Dodd, N. Environmental Improvement Potential of Textiles (IMPRO Textiles); 2014; http://publications.jrc.ec.europa.eu/repository/bitstream/JRC85895/impro textiles_final report edited_pubsy web.pdf
Technical Textiles	56011010	Grebe, J. Technical Textiles - Prospects and Challenges; 2015 ; David Rigby Associates (DRA). Mixed Outlook for Synthetic Polymers in Technical Textile Markets. Glob. Fibers Feed. Rep. 2003, No. 018, 10–14
	56011090	Grebe, J. Technical Textiles - Prospects and Challenges; 2015 ; David Rigby Associates (DRA). Mixed Outlook for Synthetic Polymers in Technical Textile Markets. Glob. Fibers Feed. Rep. 2003, No. 018, 10–14
	56012100	Grebe, J. Technical Textiles - Prospects and Challenges; 2015 ; David Rigby Associates (DRA). Mixed Outlook for Synthetic Polymers in Technical Textile Markets. Glob. Fibers Feed. Rep. 2003, No. 018, 10–14
	56012210	Grebe, J. Technical Textiles - Prospects and Challenges; 2015 ; David Rigby Associates (DRA). Mixed Outlook for Synthetic Polymers in Technical Textile Markets. Glob. Fibers Feed. Rep. 2003, No. 018, 10–14
	56012290	Grebe, J. Technical Textiles - Prospects and Challenges; 2015 ; David Rigby Associates (DRA). Mixed Outlook for Synthetic Polymers in Technical Textile Markets. Glob. Fibers Feed. Rep. 2003, No. 018, 10–14
	56012900	Grebe, J. Technical Textiles - Prospects and Challenges; 2015 ; David Rigby Associates (DRA). Mixed Outlook for Synthetic Polymers in Technical Textile Markets. Glob. Fibers Feed. Rep. 2003, No. 018, 10–14
	56013000	Grebe, J. Technical Textiles - Prospects and Challenges; 2015 ; David Rigby Associates (DRA). Mixed Outlook for Synthetic Polymers in Technical Textile Markets. Glob. Fibers Feed. Rep. 2003, No. 018, 10–14
	56021000	Grebe, J. Technical Textiles - Prospects and Challenges; 2015 ; David Rigby Associates (DRA). Mixed Outlook for Synthetic Polymers in Technical Textile Markets. Glob. Fibers Feed. Rep. 2003, No. 018, 10–14
	56022100	Grebe, J. Technical Textiles - Prospects and Challenges; 2015 ; David Rigby Associates (DRA). Mixed Outlook for Synthetic Polymers in Technical Textile Markets. Glob. Fibers Feed. Rep. 2003, No. 018, 10–14
	56022900	Grebe, J. Technical Textiles - Prospects and Challenges; 2015 ; David Rigby Associates (DRA). Mixed Outlook for Synthetic Polymers in Technical Textile Markets. Glob. Fibers Feed. Rep. 2003, No. 018, 10–14
	56029000	Grebe, J. Technical Textiles - Prospects and Challenges; 2015 ; David Rigby Associates (DRA). Mixed Outlook for Synthetic Polymers in Technical Textile Markets. Glob. Fibers Feed. Rep. 2003, No. 018, 10–14
	56030000	Grebe, J. Technical Textiles - Prospects and Challenges; 2015 ; David Rigby Associates (DRA). Mixed Outlook for Synthetic Polymers in Technical Textile Markets. Glob. Fibers Feed. Rep. 2003, No. 018, 10–14
	56031100	Grebe, J. Technical Textiles - Prospects and Challenges; 2015 ; David Rigby Associates (DRA). Mixed Outlook for Synthetic Polymers in Technical Textile Markets. Glob. Fibers Feed. Rep. 2003, No. 018, 10–14
	56031200	Grebe, J. Technical Textiles - Prospects and Challenges; 2015 ; David Rigby Associates (DRA). Mixed Outlook for Synthetic Polymers in Technical Textile Markets. Glob. Fibers Feed. Rep. 2003, No. 018, 10–14
	56031300	Grebe, J. Technical Textiles - Prospects and Challenges; 2015 ; David Rigby Associates (DRA). Mixed Outlook for Synthetic Polymers in Technical Textile Markets. Glob. Fibers Feed. Rep. 2003, No. 018, 10–14
	56031400	Grebe, J. Technical Textiles - Prospects and Challenges; 2015 ; David Rigby Associates (DRA). Mixed Outlook for Synthetic Polymers in Technical Textile Markets. Glob. Fibers Feed. Rep. 2003, No. 018, 10–14
	56039100	Grebe, J. Technical Textiles - Prospects and Challenges; 2015 ; David Rigby Associates (DRA). Mixed Outlook for Synthetic Polymers in Technical Textile Markets. Glob. Fibers Feed. Rep. 2003, No. 018, 10–14
	56039200	Grebe, J. Technical Textiles - Prospects and Challenges; 2015 ; David Rigby Associates (DRA). Mixed Outlook for Synthetic Polymers in Technical Textile Markets. Glob. Fibers Feed. Rep. 2003, No. 018, 10–14
	56039300	Grebe, J. Technical Textiles - Prospects and Challenges; 2015 ; David Rigby Associates (DRA). Mixed Outlook for Synthetic Polymers in Technical Textile Markets. Glob. Fibers Feed. Rep. 2003, No. 018, 10–14
	56039400	Grebe, J. Technical Textiles - Prospects and Challenges; 2015 ; David Rigby Associates (DRA). Mixed Outlook for Synthetic Polymers in Technical Textile Markets. Glob. Fibers Feed. Rep. 2003, No. 018, 10–14
	56041000	Grebe, J. Technical Textiles - Prospects and Challenges; 2015 ; David Rigby Associates (DRA). Mixed Outlook for Synthetic Polymers in Technical Textile Markets. Glob. Fibers Feed. Rep. 2003, No. 018, 10–14
	56042010	Grebe, J. Technical Textiles - Prospects and Challenges; 2015 ; David Rigby Associates (DRA). Mixed Outlook for Synthetic Polymers in Technical Textile Markets. Glob. Fibers Feed. Rep. 2003, No. 018, 10–14
	56042090	Grebe, J. Technical Textiles - Prospects and Challenges; 2015 ; David Rigby Associates (DRA). Mixed Outlook for Synthetic Polymers in Technical Textile Markets. Glob. Fibers Feed. Rep. 2003, No. 018, 10–14
	56049000	Grebe, J. Technical Textiles - Prospects and Challenges; 2015 ; David Rigby Associates (DRA). Mixed Outlook for Synthetic Polymers in Technical Textile Markets. Glob. Fibers Feed. Rep. 2003, No. 018, 10–14
	56050000	Grebe, J. Technical Textiles - Prospects and Challenges; 2015 ; David Rigby Associates (DRA). Mixed Outlook for Synthetic Polymers in Technical Textile Markets. Glob. Fibers Feed. Rep. 2003, No. 018, 10–14
	56060000	Grebe, J. Technical Textiles - Prospects and Challenges; 2015 ; David Rigby Associates (DRA). Mixed Outlook for Synthetic Polymers in Technical Textile Markets. Glob. Fibers Feed. Rep. 2003, No. 018, 10–14
	56060010	Grebe, J. Technical Textiles - Prospects and Challenges; 2015 ; David Rigby Associates (DRA). Mixed Outlook for Synthetic Polymers in Technical Textile Markets. Glob. Fibers Feed. Rep. 2003, No. 018, 10–14
	56060020	Grebe, J. Technical Textiles - Prospects and Challenges; 2015 ; David Rigby Associates (DRA). Mixed Outlook for Synthetic Polymers in Technical Textile Markets. Glob. Fibers Feed. Rep. 2003, No. 018, 10–14
	56060090	Grebe, J. Technical Textiles - Prospects and Challenges; 2015 ; David Rigby Associates (DRA). Mixed Outlook for Synthetic Polymers in Technical Textile Markets. Glob. Fibers Feed. Rep. 2003, No. 018, 10–14
	56060091	Grebe, J. Technical Textiles - Prospects and Challenges; 2015 ; David Rigby Associates (DRA). Mixed Outlook for Synthetic Polymers in Technical Textile Markets. Glob. Fibers Feed. Rep. 2003, No. 018, 10–14
	56060099	Grebe, J. Technical Textiles - Prospects and Challenges; 2015 ; David Rigby Associates (DRA). Mixed Outlook for Synthetic Polymers in Technical Textile Markets. Glob. Fibers Feed. Rep. 2003, No. 018, 10–14
	56090000	Grebe, J. Technical Textiles - Prospects and Challenges; 2015 ; David Rigby Associates (DRA). Mixed Outlook for Synthetic Polymers in Technical Textile Markets. Glob. Fibers Feed. Rep. 2003, No. 018, 10–14
	59011000	Assuming 50% of the mass are coatings or other materials for impregnation or covering: Grebe, J. Technical Textiles - Prospects and Challenges; 2015 ; David Rigby Associates (DRA). Mixed Outlook for Synthetic Polymers in Technical Textile Markets. Glob. Fibers Feed. Rep. 2003, No. 018, 10–14
	59019000	Assuming 50% of the mass are coatings or other materials for impregnation or covering: Grebe, J. Technical Textiles - Prospects and Challenges; 2015 ; David Rigby Associates (DRA). Mixed Outlook for Synthetic Polymers in Technical Textile Markets. Glob. Fibers Feed. Rep. 2003, No. 018, 10–14
	59019010	Assuming 50% of the mass are coatings or other materials for impregnation or covering: Grebe, J. Technical Textiles - Prospects and Challenges; 2015 ; David Rigby Associates (DRA). Mixed Outlook for Synthetic Polymers in Technical Textile Markets. Glob. Fibers Feed. Rep. 2003, No. 018, 10–14
	59019090	Assuming 50% of the mass are coatings or other materials for impregnation or covering: Grebe, J. Technical Textiles - Prospects and Challenges; 2015 ; David Rigby Associates (DRA). Mixed Outlook for Synthetic Polymers in Technical Textile Markets. Glob. Fibers Feed. Rep. 2003, No. 018, 10–14
	59021000	Assuming 50% of the mass are coatings or other materials for impregnation or covering: Grebe, J. Technical Textiles - Prospects and Challenges; 2015 ; David Rigby Associates (DRA). Mixed Outlook for Synthetic Polymers in Technical Textile Markets. Glob. Fibers Feed. Rep. 2003, No. 018, 10–14
	59022000	Assuming 50% of the mass are coatings or other materials for impregnation or covering: Grebe, J. Technical Textiles - Prospects and Challenges; 2015 ; David Rigby Associates (DRA). Mixed Outlook for Synthetic Polymers in Technical Textile Markets. Glob. Fibers Feed. Rep. 2003, No. 018, 10–14
	59029000	Assuming 50% of the mass are coatings or other materials for impregnation or covering: Grebe, J. Technical Textiles - Prospects and Challenges; 2015 ; David Rigby Associates (DRA). Mixed Outlook for Synthetic Polymers in Technical Textile Markets. Glob. Fibers Feed. Rep. 2003, No. 018, 10–14
	59031010	Assuming 50% of the mass are coatings or other materials for impregnation or covering: Grebe, J. Technical Textiles - Prospects and Challenges; 2015 ; David Rigby Associates (DRA). Mixed Outlook for Synthetic Polymers in Technical Textile Markets. Glob. Fibers Feed. Rep. 2003, No. 018, 10–14
	59031091	Assuming 50% of the mass are coatings or other materials for impregnation or covering: Grebe, J. Technical Textiles - Prospects and Challenges; 2015 ; David Rigby Associates (DRA). Mixed Outlook for Synthetic Polymers in Technical Textile Markets. Glob. Fibers Feed. Rep. 2003, No. 018, 10–14
	59031092	Assuming 50% of the mass are coatings or other materials for impregnation or covering: Grebe, J. Technical Textiles - Prospects and Challenges; 2015 ; David Rigby Associates (DRA). Mixed Outlook for Synthetic Polymers in Technical Textile Markets. Glob. Fibers Feed. Rep. 2003, No. 018, 10–14
	59031099	Assuming 50% of the mass are coatings or other materials for impregnation or covering: Grebe, J. Technical Textiles - Prospects and Challenges; 2015 ; David Rigby Associates (DRA). Mixed Outlook for Synthetic Polymers in Technical Textile Markets. Glob. Fibers Feed. Rep. 2003, No. 018, 10–14
	59032010	Assuming 50% of the mass are coatings or other materials for impregnation or covering: Grebe, J. Technical Textiles - Prospects and Challenges; 2015 ; David Rigby Associates (DRA). Mixed Outlook for Synthetic Polymers in Technical Textile Markets. Glob. Fibers Feed. Rep. 2003, No. 018, 10–14
	59032090	Assuming 50% of the mass are coatings or other materials for impregnation or covering: Grebe, J. Technical Textiles - Prospects and Challenges; 2015 ; David Rigby Associates (DRA). Mixed Outlook for Synthetic Polymers in Technical Textile Markets. Glob. Fibers Feed. Rep. 2003, No. 018, 10–14
	59039010	Assuming 50% of the mass are coatings or other materials for impregnation or covering: Grebe, J. Technical Textiles - Prospects and Challenges; 2015 ; David Rigby Associates (DRA). Mixed Outlook for Synthetic Polymers in Technical Textile Markets. Glob. Fibers Feed. Rep. 2003, No. 018, 10–14
	59039090	Assuming 50% of the mass are coatings or other materials for impregnation or covering: Grebe, J. Technical Textiles - Prospects and Challenges; 2015 ; David Rigby Associates (DRA). Mixed Outlook for Synthetic Polymers in Technical Textile Markets. Glob. Fibers Feed. Rep. 2003, No. 018, 10–14
	59041000	Assuming 50% of the mass are coatings or other materials for impregnation or covering: Grebe, J. Technical Textiles - Prospects and Challenges; 2015 ; David Rigby Associates (DRA). Mixed Outlook for Synthetic Polymers in Technical Textile Markets. Glob. Fibers Feed. Rep. 2003, No. 018, 10–14
	59049000	Assuming 50% of the mass are coatings or other materials for impregnation or covering: Grebe, J. Technical Textiles - Prospects and Challenges; 2015 ; David Rigby Associates (DRA). Mixed Outlook for Synthetic Polymers in Technical Textile Markets. Glob. Fibers Feed. Rep. 2003, No. 018, 10–14
	59049100	Assuming 50% of the mass are coatings or other materials for impregnation or covering: Grebe, J. Technical Textiles - Prospects and Challenges; 2015 ; David Rigby Associates (DRA). Mixed Outlook for Synthetic Polymers in Technical Textile Markets. Glob. Fibers Feed. Rep. 2003, No. 018, 10–14
	59049200	Assuming 50% of the mass are coatings or other materials for impregnation or covering: Grebe, J. Technical Textiles - Prospects and Challenges; 2015 ; David Rigby Associates (DRA). Mixed Outlook for Synthetic Polymers in Technical Textile Markets. Glob. Fibers Feed. Rep. 2003, No. 018, 10–14
	59050000	Assuming 50% of the mass are coatings or other materials for impregnation or covering: Grebe, J. Technical Textiles - Prospects and Challenges; 2015 ; David Rigby Associates (DRA). Mixed Outlook for Synthetic Polymers in Technical Textile Markets. Glob. Fibers Feed. Rep. 2003, No. 018, 10–14
	59061000	Assuming 50% of the mass are coatings or other materials for impregnation or covering: Grebe, J. Technical Textiles - Prospects and Challenges; 2015 ; David Rigby Associates (DRA). Mixed Outlook for Synthetic Polymers in Technical Textile Markets. Glob. Fibers Feed. Rep. 2003, No. 018, 10–14
	59069100	Assuming 50% of the mass are coatings or other materials for impregnation or covering: Grebe, J. Technical Textiles - Prospects and Challenges; 2015 ; David Rigby Associates (DRA). Mixed Outlook for Synthetic Polymers in Technical Textile Markets. Glob. Fibers Feed. Rep. 2003, No. 018, 10–14
	59069900	Assuming 50% of the mass are coatings or other materials for impregnation or covering: Grebe, J. Technical Textiles - Prospects and Challenges; 2015 ; David Rigby Associates (DRA). Mixed Outlook for Synthetic Polymers in Technical Textile Markets. Glob. Fibers Feed. Rep. 2003, No. 018, 10–14
	59070010	Assuming 50% of the mass are coatings or other materials for impregnation or covering: Grebe, J. Technical Textiles - Prospects and Challenges; 2015 ; David Rigby Associates (DRA). Mixed Outlook for Synthetic Polymers in Technical Textile Markets. Glob. Fibers Feed. Rep. 2003, No. 018, 10–14
	59070090	Assuming 50% of the mass are coatings or other materials for impregnation or covering: Grebe, J. Technical Textiles - Prospects and Challenges; 2015 ; David Rigby Associates (DRA). Mixed Outlook for Synthetic Polymers in Technical Textile Markets. Glob. Fibers Feed. Rep. 2003, No. 018, 10–14
	59070091	Assuming 50% of the mass are coatings or other materials for impregnation or covering: Grebe, J. Technical Textiles - Prospects and Challenges; 2015 ; David Rigby Associates (DRA). Mixed Outlook for Synthetic Polymers in Technical Textile Markets. Glob. Fibers Feed. Rep. 2003, No. 018, 10–14
	59070099	Assuming 50% of the mass are coatings or other materials for impregnation or covering: Grebe, J. Technical Textiles - Prospects and Challenges; 2015 ; David Rigby Associates (DRA). Mixed Outlook for Synthetic Polymers in Technical Textile Markets. Glob. Fibers Feed. Rep. 2003, No. 018, 10–14
	59080000	Assuming 50% of the mass are coatings or other materials for impregnation or covering: Grebe, J. Technical Textiles - Prospects and Challenges; 2015 ; David Rigby Associates (DRA). Mixed Outlook for Synthetic Polymers in Technical Textile Markets. Glob. Fibers Feed. Rep. 2003, No. 018, 10–14
	59090000	Assuming 50% of the mass are coatings or other materials for impregnation or covering: Grebe, J. Technical Textiles - Prospects and Challenges; 2015 ; David Rigby Associates (DRA). Mixed Outlook for Synthetic Polymers in Technical Textile Markets. Glob. Fibers Feed. Rep. 2003, No. 018, 10–14
	59100010	Assuming 50% of the mass are coatings or other materials for impregnation or covering: Grebe, J. Technical Textiles - Prospects and Challenges; 2015 ; David Rigby Associates (DRA). Mixed Outlook for Synthetic Polymers in Technical Textile Markets. Glob. Fibers Feed. Rep. 2003, No. 018, 10–14
	59100020	Assuming 50% of the mass are coatings or other materials for impregnation or covering: Grebe, J. Technical Textiles - Prospects and Challenges; 2015 ; David Rigby Associates (DRA). Mixed Outlook for Synthetic Polymers in Technical Textile Markets. Glob. Fibers Feed. Rep. 2003, No. 018, 10–14
	59111000	Assuming 50% of the mass are coatings or other materials for impregnation or covering: Grebe, J. Technical Textiles - Prospects and Challenges; 2015 ; David Rigby Associates (DRA). Mixed Outlook for Synthetic Polymers in Technical Textile Markets. Glob. Fibers Feed. Rep. 2003, No. 018, 10–14
	59112000	Assuming 50% of the mass are coatings or other materials for impregnation or covering: Grebe, J. Technical Textiles - Prospects and Challenges; 2015 ; David Rigby Associates (DRA). Mixed Outlook for Synthetic Polymers in Technical Textile Markets. Glob. Fibers Feed. Rep. 2003, No. 018, 10–14
	59113100	Assuming 50% of the mass are coatings or other materials for impregnation or covering: Grebe, J. Technical Textiles - Prospects and Challenges; 2015 ; David Rigby Associates (DRA). Mixed Outlook for Synthetic Polymers in Technical Textile Markets. Glob. Fibers Feed. Rep. 2003, No. 018, 10–14
	59113200	Assuming 50% of the mass are coatings or other materials for impregnation or covering: Grebe, J. Technical Textiles - Prospects and Challenges; 2015 ; David Rigby Associates (DRA). Mixed Outlook for Synthetic Polymers in Technical Textile Markets. Glob. Fibers Feed. Rep. 2003, No. 018, 10–14
	59114000	Assuming 50% of the mass are coatings or other materials for impregnation or covering: Grebe, J. Technical Textiles - Prospects and Challenges; 2015 ; David Rigby Associates (DRA). Mixed Outlook for Synthetic Polymers in Technical Textile Markets. Glob. Fibers Feed. Rep. 2003, No. 018, 10–14
	59119001	Assuming 50% of the mass are coatings or other materials for impregnation or covering: Grebe, J. Technical Textiles - Prospects and Challenges; 2015 ; David Rigby Associates (DRA). Mixed Outlook for Synthetic Polymers in Technical Textile Markets. Glob. Fibers Feed. Rep. 2003, No. 018, 10–14
	59119002	Assuming 50% of the mass are coatings or other materials for impregnation or covering: Grebe, J. Technical Textiles - Prospects and Challenges; 2015 ; David Rigby Associates (DRA). Mixed Outlook for Synthetic Polymers in Technical Textile Markets. Glob. Fibers Feed. Rep. 2003, No. 018, 10–14
	59119009	Assuming 50% of the mass are coatings or other materials for impregnation or covering: Grebe, J. Technical Textiles - Prospects and Challenges; 2015 ; David Rigby Associates (DRA). Mixed Outlook for Synthetic Polymers in Technical Textile Markets. Glob. Fibers Feed. Rep. 2003, No. 018, 10–14
	63051010	Grebe, J. Technical Textiles - Prospects and Challenges; 2015 ; David Rigby Associates (DRA). Mixed Outlook for Synthetic Polymers in Technical Textile Markets. Glob. Fibers Feed. Rep. 2003, No. 018, 10–14
	63051090	Grebe, J. Technical Textiles - Prospects and Challenges; 2015 ; David Rigby Associates (DRA). Mixed Outlook for Synthetic Polymers in Technical Textile Markets. Glob. Fibers Feed. Rep. 2003, No. 018, 10–14
	63052000	Grebe, J. Technical Textiles - Prospects and Challenges; 2015 ; David Rigby Associates (DRA). Mixed Outlook for Synthetic Polymers in Technical Textile Markets. Glob. Fibers Feed. Rep. 2003, No. 018, 10–14
	63052010	Grebe, J. Technical Textiles - Prospects and Challenges; 2015 ; David Rigby Associates (DRA). Mixed Outlook for Synthetic Polymers in Technical Textile Markets. Glob. Fibers Feed. Rep. 2003, No. 018, 10–14
	63052090	Grebe, J. Technical Textiles - Prospects and Challenges; 2015 ; David Rigby Associates (DRA). Mixed Outlook for Synthetic Polymers in Technical Textile Markets. Glob. Fibers Feed. Rep. 2003, No. 018, 10–14
	63053110	Grebe, J. Technical Textiles - Prospects and Challenges; 2015 ; David Rigby Associates (DRA). Mixed Outlook for Synthetic Polymers in Technical Textile Markets. Glob. Fibers Feed. Rep. 2003, No. 018, 10–14
	63053190	Grebe, J. Technical Textiles - Prospects and Challenges; 2015 ; David Rigby Associates (DRA). Mixed Outlook for Synthetic Polymers in Technical Textile Markets. Glob. Fibers Feed. Rep. 2003, No. 018, 10–14
	63053200	Grebe, J. Technical Textiles - Prospects and Challenges; 2015 ; David Rigby Associates (DRA). Mixed Outlook for Synthetic Polymers in Technical Textile Markets. Glob. Fibers Feed. Rep. 2003, No. 018, 10–14
	63053300	Grebe, J. Technical Textiles - Prospects and Challenges; 2015 ; David Rigby Associates (DRA). Mixed Outlook for Synthetic Polymers in Technical Textile Markets. Glob. Fibers Feed. Rep. 2003, No. 018, 10–14
	63053310	Grebe, J. Technical Textiles - Prospects and Challenges; 2015 ; David Rigby Associates (DRA). Mixed Outlook for Synthetic Polymers in Technical Textile Markets. Glob. Fibers Feed. Rep. 2003, No. 018, 10–14
	63053390	Grebe, J. Technical Textiles - Prospects and Challenges; 2015 ; David Rigby Associates (DRA). Mixed Outlook for Synthetic Polymers in Technical Textile Markets. Glob. Fibers Feed. Rep. 2003, No. 018, 10–14
	63053900	Grebe, J. Technical Textiles - Prospects and Challenges; 2015 ; David Rigby Associates (DRA). Mixed Outlook for Synthetic Polymers in Technical Textile Markets. Glob. Fibers Feed. Rep. 2003, No. 018, 10–14
	63053910	Grebe, J. Technical Textiles - Prospects and Challenges; 2015 ; David Rigby Associates (DRA). Mixed Outlook for Synthetic Polymers in Technical Textile Markets. Glob. Fibers Feed. Rep. 2003, No. 018, 10–14
	63053920	Grebe, J. Technical Textiles - Prospects and Challenges; 2015 ; David Rigby Associates (DRA). Mixed Outlook for Synthetic Polymers in Technical Textile Markets. Glob. Fibers Feed. Rep. 2003, No. 018, 10–14
	63053990	Grebe, J. Technical Textiles - Prospects and Challenges; 2015 ; David Rigby Associates (DRA). Mixed Outlook for Synthetic Polymers in Technical Textile Markets. Glob. Fibers Feed. Rep. 2003, No. 018, 10–14
	63059000	Grebe, J. Technical Textiles - Prospects and Challenges; 2015 ; David Rigby Associates (DRA). Mixed Outlook for Synthetic Polymers in Technical Textile Markets. Glob. Fibers Feed. Rep. 2003, No. 018, 10–14
	63059010	Grebe, J. Technical Textiles - Prospects and Challenges; 2015 ; David Rigby Associates (DRA). Mixed Outlook for Synthetic Polymers in Technical Textile Markets. Glob. Fibers Feed. Rep. 2003, No. 018, 10–14
	63059020	Grebe, J. Technical Textiles - Prospects and Challenges; 2015 ; David Rigby Associates (DRA). Mixed Outlook for Synthetic Polymers in Technical Textile Markets. Glob. Fibers Feed. Rep. 2003, No. 018, 10–14
	63059090	Grebe, J. Technical Textiles - Prospects and Challenges; 2015 ; David Rigby Associates (DRA). Mixed Outlook for Synthetic Polymers in Technical Textile Markets. Glob. Fibers Feed. Rep. 2003, No. 018, 10–14
	63061100	Grebe, J. Technical Textiles - Prospects and Challenges; 2015 ; David Rigby Associates (DRA). Mixed Outlook for Synthetic Polymers in Technical Textile Markets. Glob. Fibers Feed. Rep. 2003, No. 018, 10–14
	63061200	Grebe, J. Technical Textiles - Prospects and Challenges; 2015 ; David Rigby Associates (DRA). Mixed Outlook for Synthetic Polymers in Technical Textile Markets. Glob. Fibers Feed. Rep. 2003, No. 018, 10–14
	63061900	Grebe, J. Technical Textiles - Prospects and Challenges; 2015 ; David Rigby Associates (DRA). Mixed Outlook for Synthetic Polymers in Technical Textile Markets. Glob. Fibers Feed. Rep. 2003, No. 018, 10–14
	63062100	Grebe, J. Technical Textiles - Prospects and Challenges; 2015 ; David Rigby Associates (DRA). Mixed Outlook for Synthetic Polymers in Technical Textile Markets. Glob. Fibers Feed. Rep. 2003, No. 018, 10–14
	63062101	Grebe, J. Technical Textiles - Prospects and Challenges; 2015 ; David Rigby Associates (DRA). Mixed Outlook for Synthetic Polymers in Technical Textile Markets. Glob. Fibers Feed. Rep. 2003, No. 018, 10–14
	63062109	Grebe, J. Technical Textiles - Prospects and Challenges; 2015 ; David Rigby Associates (DRA). Mixed Outlook for Synthetic Polymers in Technical Textile Markets. Glob. Fibers Feed. Rep. 2003, No. 018, 10–14
	63062200	Grebe, J. Technical Textiles - Prospects and Challenges; 2015 ; David Rigby Associates (DRA). Mixed Outlook for Synthetic Polymers in Technical Textile Markets. Glob. Fibers Feed. Rep. 2003, No. 018, 10–14
	63062201	Grebe, J. Technical Textiles - Prospects and Challenges; 2015 ; David Rigby Associates (DRA). Mixed Outlook for Synthetic Polymers in Technical Textile Markets. Glob. Fibers Feed. Rep. 2003, No. 018, 10–14
	63062209	Grebe, J. Technical Textiles - Prospects and Challenges; 2015 ; David Rigby Associates (DRA). Mixed Outlook for Synthetic Polymers in Technical Textile Markets. Glob. Fibers Feed. Rep. 2003, No. 018, 10–14
	63062900	Grebe, J. Technical Textiles - Prospects and Challenges; 2015 ; David Rigby Associates (DRA). Mixed Outlook for Synthetic Polymers in Technical Textile Markets. Glob. Fibers Feed. Rep. 2003, No. 018, 10–14
	63063000	Grebe, J. Technical Textiles - Prospects and Challenges; 2015 ; David Rigby Associates (DRA). Mixed Outlook for Synthetic Polymers in Technical Textile Markets. Glob. Fibers Feed. Rep. 2003, No. 018, 10–14
	63063100	Grebe, J. Technical Textiles - Prospects and Challenges; 2015 ; David Rigby Associates (DRA). Mixed Outlook for Synthetic Polymers in Technical Textile Markets. Glob. Fibers Feed. Rep. 2003, No. 018, 10–14
	63063900	Grebe, J. Technical Textiles - Prospects and Challenges; 2015 ; David Rigby Associates (DRA). Mixed Outlook for Synthetic Polymers in Technical Textile Markets. Glob. Fibers Feed. Rep. 2003, No. 018, 10–14
	63064000	Grebe, J. Technical Textiles - Prospects and Challenges; 2015 ; David Rigby Associates (DRA). Mixed Outlook for Synthetic Polymers in Technical Textile Markets. Glob. Fibers Feed. Rep. 2003, No. 018, 10–14
	63064100	Grebe, J. Technical Textiles - Prospects and Challenges; 2015 ; David Rigby Associates (DRA). Mixed Outlook for Synthetic Polymers in Technical Textile Markets. Glob. Fibers Feed. Rep. 2003, No. 018, 10–14
	63064900	Grebe, J. Technical Textiles - Prospects and Challenges; 2015 ; David Rigby Associates (DRA). Mixed Outlook for Synthetic Polymers in Technical Textile Markets. Glob. Fibers Feed. Rep. 2003, No. 018, 10–14
	63069000	Grebe, J. Technical Textiles - Prospects and Challenges; 2015 ; David Rigby Associates (DRA). Mixed Outlook for Synthetic Polymers in Technical Textile Markets. Glob. Fibers Feed. Rep. 2003, No. 018, 10–14
	63069100	Grebe, J. Technical Textiles - Prospects and Challenges; 2015 ; David Rigby Associates (DRA). Mixed Outlook for Synthetic Polymers in Technical Textile Markets. Glob. Fibers Feed. Rep. 2003, No. 018, 10–14
	63069910	Grebe, J. Technical Textiles - Prospects and Challenges; 2015 ; David Rigby Associates (DRA). Mixed Outlook for Synthetic Polymers in Technical Textile Markets. Glob. Fibers Feed. Rep. 2003, No. 018, 10–14
	63069990	Grebe, J. Technical Textiles - Prospects and Challenges; 2015 ; David Rigby Associates (DRA). Mixed Outlook for Synthetic Polymers in Technical Textile Markets. Glob. Fibers Feed. Rep. 2003, No. 018, 10–14
Boats	89011001
	89011002
	89012001
	89012002
	89012003
	89012004
	89013001
	89013002
	89019001
	89019002
	89019003
	89019004
	89020001
	89020002
	89031000
	89039101
	89039102
	89039201
	89039202
	89039901
	89039902
	89039903
	89039904
	89039905
	89039906
	89039908
	89039909
	89040000
	89051000
	89052000
	89059000
	89060001
	89060009
	89061000
	89069001
	89069009
	89071001
	89071009
	89079001
	89079009
	89080000
Fishing Gear	56071000	Deshpande et al. (2020)
	56072100	Deshpande et al. (2020)
	56072900	Deshpande et al. (2020)
	56073000	Deshpande et al. (2020)
	56074100	Deshpande et al. (2020)
	56074900	Deshpande et al. (2020)
	56075000	Deshpande et al. (2020)
	56079010	Deshpande et al. (2020)
	56079090	Deshpande et al. (2020)
	56081100	Deshpande et al. (2020)
	56081101	Deshpande et al. (2020)
	56081102	Deshpande et al. (2020)
	56081103	Deshpande et al. (2020)
	56081104	Deshpande et al. (2020)
	56081109	Deshpande et al. (2020)
	56081900	Deshpande et al. (2020)
	56081901	Deshpande et al. (2020)
	56081902	Deshpande et al. (2020)
	56081903	Deshpande et al. (2020)
	56081904	Deshpande et al. (2020)
	56081905	Deshpande et al. (2020)
	56081909	Deshpande et al. (2020)
	56089010	Deshpande et al. (2020)
	56089090	Deshpande et al. (2020)
[truncated: 70 more columns]

## Sheet: HS Tires
Category	HS Code
New passenger cars	8703220000
	8703220100
	8703230015
	8703230022
	8703230024
	8703230026
	8703230028
	8703230030
	8703230032
	8703230034
	8703230036
	8703230038
	8703230042
	8703230044
	8703230045
	8703230046
	8703230048
	8703230052
	8703230060
	8703230062
	8703230064
	8703230066
	8703230068
	8703230072
	8703230074
	8703230075
	8703230076
	8703230078
	8703230120
	8703230130
	8703230140
	8703230160
	8703230170
	8703240032
	8703240034
	8703240036
	8703240038
	8703240042
	8703240050
	8703240052
	8703240054
	8703240056
	8703240058
	8703240060
	8703240062
	8703240064
	8703240066
	8703240068
	8703240075
	8703240140
	8703240150
	8703240160
	8703310000
	8703310100
	8703320010
	8703320110
	8703330045
	8703330060
	8703330145
	8703330185
	8703400010
	8703400020
	8703400030
	8703400040
	8703400070
	8703600020
	8703600030
	8703600080
	8703700030
	8703700070
	8703800000
	8703800010
	8703800090
	8703900000
	8703900100
	8704210000
	8704310020
	8704310040
Trucks	8701200015
	8701200020
	8701200030
	8701200045
	8701200050
	8701200080
	8701210015
	8701210045
	8701210080
	8701220015
	8701220045
	8701220080
	8701230015
	8701230045
	8701230080
	8701240015
	8701240045
	8701240080
	8701290015
	8701290045
	8701290080
	8702100000
	8702103000
	8702103100
	8702106000
	8702106100
	8702403100
	8702406100
	8702900000
	8702903000
	8702903100
	8702906000
	8702906100
	8704210100
	8704221020
	8704221040
	8704221060
	8704221080
	8704221100
	8704221120
	8704221140
	8704221160
	8704221180
	8704225020
	8704225040
	8704225060
	8704225080
	8704225120
	8704225140
	8704225160
	8704225180
	8704230000
	8704230100
	8704310120
	8704310140
	8704320010
	8704320020
	8704320030
	8704320040
	8704320050
	8704320110
	8704320120
	8704320130
	8704320140
	8704320150
	8704410000
	8704420020
	8704420040
	8704420060
	8704420080
	8704430000
	8704510020
	8704510040
	8704520010
	8704520020
	8704520030
	8704520040
	8704520050
	8704600000
	8704900000
	8706000300
	8706000520
	8706000540
	8706000575
	8706001020
	8706001040
	8706001060
Tires as parts	4011100010
	4011100050
	4011101000
	4011101010
	4011101020
	4011101030
	4011101040
	4011101050
	4011101060
	4011101070
	4011105000
	4011200005
	4011200010
	4011200015
	4011200020
	4011200025
	4011200030
	4011200035
	4011200050
	4011201005
	4011201015
	4011201025
	4011201035
	4011205010
	4011205020
	4011205030
	4011205050
	4012104005
	4012104015
	4012104025
	4012104035
	4012105005
	4012105009
	4012105015
	4012105019
	4012105025
	4012105029
	4012105035
	4012105050
	4012108009
	4012108019
	4012108029
	4012108050
	4012114000
	4012118000
	4012124015
	4012124025
	4012124035
	4012128019
	4012128029
	4012128050
	4012194000
	4012198000
	4012205000
	4012206000
	4013100010
	4013100020

## Sheet: HS Cigarettes
Category	HS Code
Cigarettes	24022000
	24022001
	24022002
	24022003
	24029000

## Sheet: Flushed products quantities
Year	Population				Private households, Norway 3	Quantities consumed (number)
	Total, SSB 1	Total, Eurostat 2	Aged 12-54, Norway 1	Aged 20-49, Norway 1		Tampons	Wet Wipes	Panty Liners	Tampon Applicators	Cotton Swaps	Disposable Cleaning Cloths	Sanitary Towels
2000	4478497	4490967	1298038	938154	1.95518e+06	280376208	5.24872e+08	89564622	9.81317e+07	362758257	4.69242e+07	1.25638e+08
2001	4503436	4513751	1300718	937450	1.96606e+06	280955088	5.27535e+08	89749542	9.83343e+07	364778316	4.71855e+07	125543304
2002	4524066	4538159	1301336	938008	1.97507e+06	281088576	5.30387e+08	89792184	9.8381e+07	366449346	4.74017e+07	1.25618e+08
2003	4552252	4564855	1307753	940080	1.98738e+06	282474648	5.33507e+08	90234957	9.88661e+07	368732412	4.7697e+07	1.25896e+08
2004	4577457	4591910	1313174	939280	1.99838e+06	283645584	5.36669e+08	90609006	9.9276e+07	370774017	4.79611e+07	1.25788e+08
2005	4606363	4623291	1319066	939286	2010999	284918256	5.40337e+08	91015554	9.97214e+07	373115403	48263976	1.25789e+08
2006	4640219	4660677	1326742	940622	2036890	286576272	5.44706e+08	91545198	1.00302e+08	375857739	48885360	1.25968e+08
2007	4681134	4709153	1336187	942503	2064841	288616392	5.50372e+08	92196903	1.01016e+08	379171854	49556184	1.2622e+08
2008	4737171	4768212	1348767	950043	2104531	291333672	5.57274e+08	93064923	1.01967e+08	383710851	50508744	1.2723e+08
2009	4799252	4828726	1364237	961353	2142638	294675192	5.64347e+08	94132353	1.03136e+08	388739412	51423312	1.28744e+08
2010	4858199	4889252	1379138	973480	2170893	297893808	5.7142e+08	95160522	1.04263e+08	393514119	52101432	1.30368e+08
2011	4920305	4953088	1393945	987697	2201787	301092120	5.78881e+08	96182205	105382242	398544705	52842888	1.32272e+08
2012	4985870	5018573	1408608	1001844	2226046	304259328	5.86535e+08	97193952	1.06491e+08	403855470	53425104	1.34167e+08
2013	5051275	5079623	1424576	1015555	2258794	307708416	5.9367e+08	98295744	1.07698e+08	409153275	54211056	1.36003e+08
2014	5109056	5137232	1437295	1026814	2286445	310455720	6.00403e+08	99173355	108659502	413833536	54874680	1.37511e+08
2015	5165802	5188607	1448396	1035891	2316647	312853536	6.06407e+08	99939324	1.09499e+08	418429962	55599528	1.38727e+08
2016	5213985	5234519	1457404	1041863	2348797	314799264	6.11773e+08	100560876	1.1018e+08	422332785	56371128	1.39526e+08
2017	5258317	5276968	1464949	1046427	2376971	316428984	6.16734e+08	101081481	1.1075e+08	425923677	57047304	1.40138e+08
2018	5295619	5311916	1471458	1049478	2409257	317834928	6.20818e+08	101530602	1.11242e+08	428945139	57822168	1.40546e+08
2019	5328212	5347896	1477261	1050927	2439242	319088376	6.25023e+08	101931009	1.11681e+08	431585172	58541808	1.4074e+08
2020	5367580	5379475	1483574	1053850	2475168	320451984	6.28714e+08	102366606	1.12158e+08	434773980	59404032	141131592
Tampon use per month 4	18
Wet wipes used in 2014, Europe 5	60000000000
Wet wipes used in 2014, Norway *	6.00403e+08
Panty liners use per year 6	69
Tampon applicators per tampon 7	0.35
Cotton swaps used per year 8	81
Disposable cleaning cloths used per month per household 7	2
Percentage of women aged 20-49 using sanitary towels 9	0.62
Sanitary towels use per month 7	18
flushed product	Weight (g) 7	PET (%) 7	HDPE (%) 7	PP (%) 7
Tampon	2.35	0.045	0.03	0.025
Wet Wipes	1.55	0.25	0.08	0.17
Panty Liners	2	0	0	0.35
Tampon Applicators	2.3	0	0.44	0
Cotton Swaps	0.15	0	0	0.73
Disposable Cleaning Cloths	10.6	0.2	0	0
Sanitary Towels	4.2	0.07	0.19	0.16
flushed product	Flushing probability (low)	Flushing probability (high)	Source
Tampon	0.15		10
Wet Wipes	0.03	0.065	10	7
Panty Liners	0.165		7
Tampon Applicators	0.042	0.15	7	10
Cotton Swaps	0.032	0.05	7	7
Disposable Cleaning Cloths	0.009		7
Sanitary Towels	0.065	0.15	7	10
	Sources
	1	Population, by contents, age, sex and year. Statbank Norway. SSB. URL https://www.ssb.no/en/system/ (accessed 4.10.23).
	2	Eurostat URL https://ec.europa.eu/eurostat/databrowser/view/DEMO_GIND/default/table?lang=en (accessed 2.27.23).
	3	Private households and persons in private households, by contents, region and year. Statbank Norway. SSB. URL https://www.ssb.no/en/system/ (accessed 6.23.23).
	4	Schwartz, J.L., Creinin, M.D., Pymar, H.C., 1999. The trimonthly combination oral contraceptive regimen: is it cost effective? Contraception 60, 263–267. https://doi.org/10.1016/S0010-7824(99)00096-7
	5	Engqvist, H. Consumer & Healthcare Trends in European Wipes Markets World of Wipes 2013 A Tour to Europe – a Multi Facetted Region; 2013
	6	Chalabi, M., 2015. How Many Women Don’t Use Tampons? FiveThirtyEight. URL https://fivethirtyeight.com/features/how-many-women-dont-use-tampons/ (accessed 2.27.23).
	7	Kawecki, D., Nowack, B., 2019. Polymer-Specific Modeling of the Environmental Emissions of Seven Commodity Plastics As Macro- and Microplastics. Environ. Sci. Technol. 53, 9664–9676. https://doi.org/10.1021/acs.est.9b02900
	8	Linda Veidere, 15:30:30 UTC. THE IMPACT OF COTTON SWAB USE ON THE EXTERNAL AUDITORY CANAL.
	9	Branch, F., Woodruff, T.J., Mitro, S.D., Zota, A.R., 2015. Vaginal douching and racial/ethnic disparities in phthalates exposures among reproductive-aged women: National Health and Nutrition Examination Survey 2001-2004. Environ. Health Glob. Access Sci. Source 14, 57. https://doi.org/10.1186/s12940-015-0043-6
		Reduced Littering of Single-Use Plastics - Miljødirektoratet. Miljødirektoratet - Norwegian Environ. Agency. URL https://www.miljodirektoratet.no/publikasjoner/2019/mai-2019/reduced-littering-of-single-use-plastics/ (accessed 3.10.23).
	*	Calculated

## Sheet: Sludge handling
	Soil application	Cover mass for landfill	landfill	Incineration	Other (not considered)
Year	Soil	Landfill		Incineration
2001	0.541	0.043	0.119	0	0.297
2002	0.565	0.06	0.096	0	0.279
2003	0.638	0.088	0.08	0	0.273
2004	0.634	0.102	0.063	0	0.201
2005	0.716	0.064	0.038	0	0.182
2006	0.728	0.049	0.054	0	0.169
2007	0.823	0.074	0.019	0	0.083
2008	0.822	0.094	0.022	0	0.062
2009	0.784	0.094	0.028	0	0.093
2010	0.766	0.066	0.018	0	0.151
2011	0.811	0.138	0.02	0	0.032
2012	0.839	0.14	0.012	0	0.009
2013	0.858	0.13	0.012	0	0
2014	0.85	0.093	0.044	0	0.014
2015	0.799	0.145	0.027	0	0.029
2016	0.822	0.115	0.007	0	0.057
2017	0.823	0.074	0.065	0	0.038
2018	0.624	0.048	0.011	0.004	0.313
2019	0.589	0.058	0.014	0.035	0.305
2020	0.67	0.052	0.024	0	0.254
Reference: Statistics Norway, Municipal wastewater - Expenditures, investments, wastewater fees, discharges, treatment and disposal of sewage sludge 2020, 2021.

## Sheet: Additives list
Substance name	CASRN	Concentration (%)	Function	Sector	Polymers
1,2,5,6,9,10-Hexabromocyclododecane	3194-55-6	15	Flame Retardant	Automotive, Building & Construction, Electrical and Electronic Equipment, Household items, furniture and other, Packaging, Textiles, Toys	ABS, EPS, HDPE, HIPS, LDPE, Other - Rubber, Other - Thermoplastic, PA, PP, PS, PUR
1,2-Benzenedicarboxylic acid, di-C6-8-branched alkyl esters, C7-rich	71888-89-6	25	Plasticizer	Automotive, Building & Construction, Electrical and Electronic Equipment, Packaging, Textiles	Other - Thermoplastic, PUR, PVC
1,2-Cyclohexanedicarboxylic acid, diisononyl ester, reaction products of hydrogenation of di-isononylphthalates (n-butenes based); Di-isononyl cyclohexanoate (DINCH)	166412-78-8	22.5	Biocide, Colorant, Filler, Other Processing Aids, Plasticizer	Agriculture, Automotive, Building & Construction, Food-contact plastics, Household items, furniture and other, Hygiene and Medical items, Packaging, Textiles, Toys	PUR, PVC
1,3,5-Triazine-2,4,6(1H,3H,5H)-trione, 1,3,5-tris[[3,5-bis(1,1-dimethylethyl)-4-hydroxyphenyl]methyl]-	27676-62-6	0.6	Antioxidant, Biocide, Filler, Light Stabilizer, Other Processing Aids	Building & Construction, Food-contact plastics, Packaging, Textiles	ABS, HDPE, LDPE, Other - Bioplastic, Other - Rubber, Other - Thermoplastic, PA, PC, PET, PP, PS, PUR, PVC
1,3,5-Triazine-2,4,6(1H,3H,5H)-trione, compd. with 1,3,5-triazine-2,4,6-triamine (1:1)	37640-57-6	17.5	Colorant, Flame Retardant, Lubricant, Other Processing Aids	Automotive, Building & Construction, Electrical and Electronic Equipment, Packaging	HDPE, LDPE, Other - Rubber, Other - Thermoplastic, PA, PET, PP, PUR
2-(2H-Benzotriazol-2-yl)-4,6-bis(1-methyl-1-phenylethyl)phenol	70321-86-7	2.6	Antioxidant, Colorant, Light Stabilizer, Other Processing Aids	Agriculture, Automotive, Building & Construction, Electrical and Electronic Equipment, Food-contact plastics, Household items, furniture and other, Packaging, Textiles, Toys	ABS, HDPE, LDPE, Other - Bioplastic, Other - Rubber, Other - Thermoplastic, PA, PC, PET, PP, PS, PUR, PVC
2-(2H-Benzotriazol-2-yl)-4-methylphenol	2440-22-4	0.25075	Antioxidant, Colorant, Filler, Intermediates, Light Stabilizer, Other Processing Aids	Automotive, Building & Construction, Electrical and Electronic Equipment, Food-contact plastics, Household items, furniture and other, Packaging, Textiles	ABS, HDPE, HIPS, LDPE, Other - Bioplastic, Other - Rubber, Other - Thermoplastic, PA, PC, PET, PP, PS, PUR, PVC
2,2,4-Trimethyl-1,3-pentanediol diisobutyrate	6846-50-0	10.25	Catalyst, Colorant, Crosslinking Agent, Filler, Other Processing Aids, Plasticizer	Automotive, Building & Construction, Electrical and Electronic Equipment, Food-contact plastics, Household items, furniture and other, Packaging, Textiles, Toys	ABS, Other - Bioplastic, PS, PVC
2-Methyl-4,6-bis[(octylthio)methyl]phenol	110553-27-0	0.1075	Antioxidant, Colorant, Heat Stabilizer, Light Stabilizer, Other Processing Aids	Building & Construction, Electrical and Electronic Equipment, Food-contact plastics, Household items, furniture and other, Hygiene and Medical items, Packaging, Textiles, Toys	HDPE, LDPE, Other - Rubber, PC, PP, PS, PUR
3,3',5,5'-Tetrabromobisphenol A	79-94-7	7.5	Flame Retardant, Intermediates, Other Processing Aids	Automotive, Building & Construction, Electrical and Electronic Equipment, Household items, furniture and other, Packaging, Textiles, Toys	ABS, EPS, HDPE, HIPS, LDPE, Other - Rubber, Other - Thermoplastic, PA, PC, PET, PP, PS, PUR, PVC
4-(1,1,3,3-Tetramethylbutyl)phenol	140-66-9	3.5	Antioxidant, Colorant, Crosslinking Agent, Intermediates, Light Stabilizer, Lubricant, Monomer, Other Processing Aids, Plasticizer	Building & Construction, Electrical and Electronic Equipment, Food-contact plastics, Household items, furniture and other, Packaging, Textiles, Toys	Other - Rubber, PVC
Acetyl tributyl citrate	77-90-7	22.5	Biocide, Colorant, Filler, Intermediates, Lubricant, Odor Agent, Other Processing Aids, Plasticizer	Automotive, Building & Construction, Electrical and Electronic Equipment, Food-contact plastics, Household items, furniture and other, Hygiene and Medical items, Packaging, Textiles, Toys	HDPE, LDPE, Other - Bioplastic, Other - Thermoplastic, PC, PP, PS, PUR, PVC
Aluminum hydroxide	21645-51-2	25.125	Biocide, Catalyst, Colorant, Crosslinking Agent, Filler, Flame Retardant, Initiator, Intermediates, Lubricant, Odor Agent, Other Processing Aids	Automotive, Building & Construction, Electrical and Electronic Equipment, Food-contact plastics, Household items, furniture and other, Hygiene and Medical items, Packaging, Textiles, Toys	ABS, HDPE, LDPE, Other - Rubber, Other - Thermoplastic, PA, PC, PET, PP, PS, PUR, PVC
Arsenic	7440-38-2	0.04	Biocide, Colorant, Crosslinking Agent, Filler, Other Processing Aids	Agriculture, Automotive, Building & Construction, Electrical and Electronic Equipment, Household items, furniture and other, Hygiene and Medical items, Textiles, Toys	LDPE, Other - Bioplastic, PET, PUR, PVC
Benzenepropanoic acid, 3,5-bis(1,1-dimethylethyl)-4-hydroxy-, 2-[3-[3,5-bis(1,1-dimethylethyl)-4-hydroxyphenyl]-1-oxopropyl]hydrazide	32687-78-8	1.501	Antioxidant, Catalyst, Light Stabilizer, Other Processing Aids, Plasticizer	Automotive, Building & Construction, Electrical and Electronic Equipment, Food-contact plastics, Packaging	ABS, HDPE, LDPE, Other - Bioplastic, Other - Rubber, Other - Thermoplastic, PA, PC, PET, PP, PS, PUR, PVC
Benzyl butyl phthalate	85-68-7	15.1	Colorant, Crosslinking Agent, Filler, Lubricant, Other Processing Aids, Plasticizer	Automotive, Building & Construction, Electrical and Electronic Equipment, Food-contact plastics, Household items, furniture and other, Hygiene and Medical items, Packaging, Textiles, Toys	HDPE, LDPE, Other - Bioplastic, Other - Rubber, Other - Thermoplastic, PA, PET, PUR, PVC
Bis(2,2,6,6-tetramethyl-4-piperidyl) sebacate	52829-07-9	0.6	Antioxidant, Biocide, Colorant, Filler, Heat Stabilizer, Intermediates, Light Stabilizer, Lubricant, Monomer, Other Processing Aids	Agriculture, Automotive, Building & Construction, Electrical and Electronic Equipment, Food-contact plastics, Household items, furniture and other, Packaging, Textiles, Toys	ABS, HDPE, HIPS, LDPE, Other - Rubber, Other - Thermoplastic, PA, PC, PET, PP, PS, PUR, PVC
Bis(2,4-di-tert-butylphenyl) pentaerythritol diphosphite	26741-53-7	0.50075	Antioxidant, Catalyst, Colorant, Filler, Initiator, Light Stabilizer, Other Processing Aids	Automotive, Building & Construction, Food-contact plastics, Household items, furniture and other, Packaging, Toys	ABS, HDPE, LDPE, Other - Bioplastic, Other - Rubber, Other - Thermoplastic, PA, PC, PET, PP, PS, PUR, PVC
Bis(2-ethylhexyl) terephthalate	6422-86-2	12.75	Biocide, Colorant, Odor Agent, Other Processing Aids, Plasticizer	Agriculture, Automotive, Building & Construction, Electrical and Electronic Equipment, Food-contact plastics, Household items, furniture and other, Hygiene and Medical items, Packaging, Textiles, Toys	ABS, HDPE, LDPE, Other - Bioplastic, Other - Rubber, PP, PS, PVC
Bis(2-ethylhexyl)hexanedioate	103-23-1	22.5	Biocide, Colorant, Filler, Intermediates, Lubricant, Odor Agent, Other Processing Aids, Plasticizer, Solvent	Agriculture, Automotive, Building & Construction, Electrical and Electronic Equipment, Food-contact plastics, Household items, furniture and other, Hygiene and Medical items, Packaging, Textiles, Toys	ABS, HDPE, LDPE, Other - Bioplastic, Other - Rubber, Other - Thermoplastic, PA, PET, PP, PS, PUR, PVC
Bis(tributyltin)oxide	56-35-9	13	Antioxidant, Biocide, Catalyst, Crosslinking Agent, Intermediates, Light Stabilizer	Agriculture, Automotive, Building & Construction, Electrical and Electronic Equipment, Household items, furniture and other, Packaging, Textiles	Other - Bioplastic, Other - Rubber, Other - Thermoplastic, PUR, PVC
Bisoctrizole	103597-45-1	3.1	Antioxidant, Light Stabilizer, Other Processing Aids	Building & Construction, Food-contact plastics, Packaging, Textiles	ABS, HDPE, HIPS, LDPE, Other - Rubber, Other - Thermoplastic, PA, PC, PET, PP, PS, PUR, PVC
Bisphenol A	80-05-7	0.05015	Antioxidant, Antistatic Agent, Blowing Agent, Catalyst, Colorant, Crosslinking Agent, Filler, Flame Retardant, Intermediates, Light Stabilizer, Lubricant, Monomer, Other Processing Aids, Plasticizer	Agriculture, Automotive, Building & Construction, Electrical and Electronic Equipment, Food-contact plastics, Household items, furniture and other, Packaging, Textiles, Toys	ABS, LDPE, Other - Thermoplastic, PA, PC, PUR, PVC
Bumetrizole	3896-11-5	0.65	Antioxidant, Biocide, Colorant, Filler, Light Stabilizer, Lubricant, Odor Agent, Other Processing Aids	Food-contact plastics, Packaging, Textiles	ABS, HDPE, HIPS, LDPE, Other - Bioplastic, Other - Rubber, Other - Thermoplastic, PA, PC, PET, PP, PS, PUR, PVC
C13-Rich di-C11-14-branched alkyl phthalates	68515-47-9	22.5	Colorant, Intermediates, Lubricant, Other Processing Aids, Plasticizer	Automotive, Building & Construction, Electrical and Electronic Equipment, Household items, furniture and other, Textiles	PUR, PVC
Cadmium	7440-43-9	0.505	Biocide, Catalyst, Colorant, Crosslinking Agent, Filler, Heat Stabilizer, Light Stabilizer, Other Processing Aids	Agriculture, Automotive, Building & Construction, Electrical and Electronic Equipment, Household items, furniture and other, Packaging, Textiles, Toys	ABS, EPS, HDPE, HIPS, LDPE, Other - Bioplastic, Other - Thermoplastic, PA, PC, PET, PP, PS, PUR, PVC
Cadmium fluoride (CdF2)	7790-79-6	0.505	Colorant, Heat Stabilizer, Light Stabilizer	Automotive, Building & Construction, Electrical and Electronic Equipment, Household items, furniture and other, Packaging, Textiles, Toys	ABS, EPS, HDPE, HIPS, LDPE, Other - Bioplastic, Other - Thermoplastic, PA, PC, PET, PP, PS, PUR, PVC
Cadmium formate	4464-23-7	2.5	Colorant, Heat Stabilizer, Light Stabilizer	Automotive, Building & Construction, Electrical and Electronic Equipment, Household items, furniture and other, Packaging, Textiles, Toys	ABS, EPS, HDPE, HIPS, LDPE, Other - Bioplastic, Other - Thermoplastic, PA, PC, PET, PP, PS, PUR, PVC
Cadmium selenide (CdSe)	1306-24-7	0.505	Colorant, Heat Stabilizer, Light Stabilizer	Automotive, Electrical and Electronic Equipment	Other - Bioplastic, Other - Thermoplastic, PVC
Calcium monochromate	13765-19-0	0.05	Catalyst, Colorant, Other Processing Aids	Building & Construction, Electrical and Electronic Equipment, Packaging	HDPE, LDPE, PP, PVC
Carbon black	1333-86-4	21.25	Antistatic Agent, Biocide, Colorant, Crosslinking Agent, Filler, Intermediates, Light Stabilizer, Lubricant, Odor Agent, Other Processing Aids, Plasticizer	Agriculture, Automotive, Building & Construction, Electrical and Electronic Equipment, Food-contact plastics, Household items, furniture and other, Hygiene and Medical items, Packaging, Textiles, Toys	ABS, HDPE, HIPS, LDPE, Other - Bioplastic, Other - Rubber, Other - Thermoplastic, PA, PC, PET, PP, PS, PUR, PVC
Di(2-ethylhexyl) phthalate	117-81-7	18.5	Colorant, Crosslinking Agent, Filler, Intermediates, Light Stabilizer, Odor Agent, Other Processing Aids, Plasticizer	Agriculture, Automotive, Building & Construction, Electrical and Electronic Equipment, Food-contact plastics, Household items, furniture and other, Hygiene and Medical items, Packaging, Textiles, Toys	ABS, HDPE, LDPE, Other - Bioplastic, Other - Rubber, Other - Thermoplastic, PA, PET, PS, PUR, PVC
Di(2-methoxyethyl) phthalate	117-82-8	0.55	Crosslinking Agent, Filler, Other Processing Aids, Plasticizer	Automotive	Other - Bioplastic, Other - Thermoplastic, PVC
Diisobutyl phthalate	84-69-5	10.05	Catalyst, Colorant, Crosslinking Agent, Filler, Intermediates, Other Processing Aids, Plasticizer, Solvent	Agriculture, Automotive, Building & Construction, Electrical and Electronic Equipment, Food-contact plastics, Household items, furniture and other, Packaging, Textiles, Toys	HDPE, LDPE, Other - Bioplastic, Other - Thermoplastic, PET, PS, PVC
Diisononyl phthalate	28553-12-0	22.5	Biocide, Colorant, Crosslinking Agent, Filler, Lubricant, Other Processing Aids, Plasticizer	Agriculture, Automotive, Building & Construction, Electrical and Electronic Equipment, Food-contact plastics, Household items, furniture and other, Hygiene and Medical items, Packaging, Textiles, Toys	ABS, Other - Bioplastic, Other - Rubber, Other - Thermoplastic, PS, PUR, PVC
Di-n-octyl phthalate	117-84-0	0.195	Crosslinking Agent, Filler, Other Processing Aids, Plasticizer	Automotive, Building & Construction, Electrical and Electronic Equipment, Food-contact plastics, Hygiene and Medical items, Packaging, Textiles, Toys	PVC
Distearyl thiodipropionate	693-36-7	1.625	Antioxidant, Colorant, Heat Stabilizer, Light Stabilizer, Other Processing Aids	Agriculture, Automotive, Building & Construction, Food-contact plastics, Packaging, Textiles	ABS, HDPE, HIPS, LDPE, Other - Bioplastic, Other - Rubber, Other - Thermoplastic, PA, PC, PET, PP, PS, PUR, PVC
Formamide, N,N'-1,6-hexanediylbis[N-(2,2,6,6-tetramethyl-4-piperidinyl)-	124172-53-8	0.65	Antioxidant, Light Stabilizer	Agriculture, Food-contact plastics, Packaging, Textiles	ABS, HDPE, LDPE, Other - Thermoplastic, PA, PC, PET, PP, PS, PUR
Hexanedioic acid, diisononyl ester	33703-08-1	22.5	Colorant, Impact Modifier, Lubricant, Other Processing Aids, Plasticizer	Automotive, Building & Construction, Electrical and Electronic Equipment, Food-contact plastics, Household items, furniture and other, Packaging, Textiles, Toys	Other - Bioplastic, Other - Rubber, Other - Thermoplastic, PUR, PVC
Ionox 330	1709-70-2	1.5	Antioxidant, Catalyst, Filler, Flame Retardant, Initiator, Intermediates, Light Stabilizer, Lubricant, Other Processing Aids	Agriculture, Automotive, Building & Construction, Electrical and Electronic Equipment, Food-contact plastics, Household items, furniture and other, Packaging, Textiles	ABS, HDPE, LDPE, Other - Bioplastic, Other - Rubber, Other - Thermoplastic, PA, PC, PET, PP, PS, PUR, PVC
Irganox 1010	6683-19-8	0.251	Antioxidant, Antistatic Agent, Biocide, Catalyst, Colorant, Filler, Flame Retardant, Initiator, Intermediates, Light Stabilizer, Lubricant, Other Processing Aids	Agriculture, Automotive, Building & Construction, Electrical and Electronic Equipment, Food-contact plastics, Household items, furniture and other, Packaging, Textiles, Toys	ABS, HDPE, LDPE, Other - Bioplastic, Other - Rubber, Other - Thermoplastic, PA, PC, PET, PP, PS, PUR, PVC
Kaolin, calcined	92704-41-1	17.5	Colorant, Filler, Lubricant, Other Processing Aids	Agriculture, Automotive, Building & Construction, Electrical and Electronic Equipment, Food-contact plastics, Household items, furniture and other, Packaging, Textiles	HDPE, LDPE, Other - Thermoplastic, PA, PP, PVC
Lead monoxide	1317-36-8	0.15	Colorant, Filler, Heat Stabilizer, Intermediates, Light Stabilizer, Lubricant, Other Processing Aids	Agriculture, Automotive, Building & Construction, Electrical and Electronic Equipment, Household items, furniture and other, Packaging, Textiles	ABS, EPS, HDPE, HIPS, LDPE, Other - Bioplastic, Other - Thermoplastic, PA, PC, PET, PP, PS, PUR, PVC
Lead stearate	1072-35-1	2.5	Antioxidant, Heat Stabilizer, Light Stabilizer, Lubricant, Other Processing Aids	Automotive, Building & Construction, Electrical and Electronic Equipment, Food-contact plastics, Packaging	ABS, EPS, HDPE, HIPS, LDPE, Other - Bioplastic, Other - Thermoplastic, PA, PC, PET, PP, PS, PUR, PVC
Magnesium hydroxide	1309-42-8	6	Antioxidant, Colorant, Filler, Flame Retardant, Intermediates, Light Stabilizer, Lubricant, Odor Agent, Other Processing Aids	Agriculture, Automotive, Building & Construction, Electrical and Electronic Equipment, Food-contact plastics, Packaging, Textiles	ABS, HDPE, LDPE, Other - Rubber, Other - Thermoplastic, PA, PC, PET, PP, PS, PUR, PVC
Methoxyethyl mercury chloride	123-88-6	0.15	Catalyst	Building & Construction, Electrical and Electronic Equipment, Packaging	ABS, EPS, HDPE, HIPS, LDPE, Other - Bioplastic, Other - Thermoplastic, PA, PC, PET, PP, PS, PUR, PVC
N,N'-Ethylene distearylamide	110-30-5	0.4	Colorant, Crosslinking Agent, Filler, Heat Stabilizer, Intermediates, Light Stabilizer, Lubricant, Other Processing Aids, Plasticizer	Agriculture, Automotive, Building & Construction, Electrical and Electronic Equipment, Food-contact plastics, Household items, furniture and other, Packaging, Textiles	ABS, HDPE, LDPE, Other - Thermoplastic, PA, PET, PP, PS, PVC
N-Butylbenzenesulfonamide	3622-84-2	12.5	Filler, Other Processing Aids, Plasticizer	Agriculture, Automotive, Building & Construction	ABS, Other - Bioplastic, Other - Thermoplastic, PA, PC, PET, PUR, PVC
Octabenzone	1843-05-6	2.6	Antioxidant, Colorant, Filler, Heat Stabilizer, Light Stabilizer, Other Processing Aids	Agriculture, Automotive, Building & Construction, Food-contact plastics, Household items, furniture and other, Packaging, Textiles	ABS, HDPE, HIPS, LDPE, Other - Bioplastic, Other - Rubber, Other - Thermoplastic, PA, PC, PET, PP, PS, PUR, PVC
Octadecanamide	124-26-5	1.6	Antistatic Agent, Colorant, Filler, Intermediates, Lubricant, Other Processing Aids, Viscosity Modifier	Building & Construction, Food-contact plastics, Packaging	ABS, HDPE, LDPE, Other - Rubber, PP
Octadecyl 3-(3,5-di-tert-butyl-4-hydroxyphenyl)propionate	2082-79-3	0.201	Antioxidant, Biocide, Colorant, Crosslinking Agent, Filler, Heat Stabilizer, Intermediates, Light Stabilizer, Lubricant, Other Processing Aids, Plasticizer	Automotive, Building & Construction, Electrical and Electronic Equipment, Food-contact plastics, Household items, furniture and other, Packaging, Textiles, Toys	ABS, HDPE, HIPS, LDPE, Other - Bioplastic, Other - Rubber, Other - Thermoplastic, PA, PC, PET, PP, PS, PUR, PVC
Phenol, 4,4',4''-(1-methyl-1-propanyl-3-ylidene)tris 2-(1,1-dimethylethyl)-5-methyl-	1843-03-4	0.75	Antioxidant, Lubricant, Other Processing Aids, Plasticizer	Food-contact plastics, Packaging	ABS, HDPE, HIPS, LDPE, Other - Rubber, PP, PS, PVC
Polyethylene glycol octylphenyl ether	9036-19-5	3.5	Antioxidant, Catalyst, Colorant, Crosslinking Agent, Filler, Light Stabilizer, Lubricant, Monomer, Other Processing Aids	Agriculture, Automotive, Building & Construction, Electrical and Electronic Equipment, Food-contact plastics, Household items, furniture and other, Packaging, Textiles	Other - Rubber, PVC
Potassium chromate(VI)	7789-00-6	0.5	Catalyst, Colorant	Building & Construction, Electrical and Electronic Equipment, Packaging	HDPE, LDPE, PP, PVC
Sodium dichromate	10588-01-9	2.5	Biocide, Catalyst, Colorant, Filler, Intermediates, Other Processing Aids	Automotive, Building & Construction, Electrical and Electronic Equipment, Packaging, Textiles	HDPE, LDPE, Other - Thermoplastic, PA, PET, PP, PVC
Soybean oil, epoxidized	8013-07-8	9.35	Antioxidant, Colorant, Filler, Heat Stabilizer, Intermediates, Light Stabilizer, Lubricant, Other Processing Aids, Plasticizer	Agriculture, Automotive, Building & Construction, Electrical and Electronic Equipment, Food-contact plastics, Household items, furniture and other, Hygiene and Medical items, Packaging, Textiles, Toys	ABS, Other - Bioplastic, Other - Rubber, PET, PS, PVC
Tetramethyl lead	75-74-1	2.5		Building & Construction, Electrical and Electronic Equipment, Packaging	ABS, EPS, HDPE, HIPS, LDPE, Other - Bioplastic, Other - Thermoplastic, PA, PC, PET, PP, PS, PUR, PVC
Titanium dioxide	13463-67-7	12.5	Biocide, Catalyst, Colorant, Crosslinking Agent, Filler, Intermediates, Light Stabilizer, Lubricant, Odor Agent, Other Processing Aids, Plasticizer, Viscosity Modifier	Agriculture, Automotive, Building & Construction, Electrical and Electronic Equipment, Food-contact plastics, Household items, furniture and other, Hygiene and Medical items, Packaging, Textiles, Toys	ABS, HDPE, LDPE, Other - Bioplastic, Other - Rubber, Other - Thermoplastic, PA, PC, PET, PP, PS, PUR, PVC
Triclosan	3380-34-5	1.5	Biocide, Colorant, Light Stabilizer, Odor Agent	Automotive, Building & Construction, Electrical and Electronic Equipment, Food-contact plastics, Household items, furniture and other, Hygiene and Medical items, Packaging, Textiles	ABS, HDPE, LDPE, Other - Bioplastic, Other - Rubber, Other - Thermoplastic, PA, PC, PET, PP, PS, PUR, PVC
Triethylene glycol bis(3-tert-butyl-4-hydroxy-5-methylphenyl)propionate	36443-68-2	1.5025	Antioxidant, Catalyst, Initiator, Light Stabilizer	Automotive, Building & Construction, Food-contact plastics, Household items, furniture and other, Packaging, Textiles	ABS, HIPS, Other - Bioplastic, Other - Rubber, Other - Thermoplastic, PA, PC, PET, PS, PUR, PVC
Triphenyl phosphates isopropylated	68937-41-7	25	Colorant, Flame Retardant, Intermediates, Lubricant, Other Processing Aids, Plasticizer	Agriculture, Automotive, Building & Construction, Electrical and Electronic Equipment, Household items, furniture and other, Packaging, Textiles	ABS, HDPE, HIPS, LDPE, Other - Bioplastic, Other - Rubber, Other - Thermoplastic, PC, PET, PP, PS, PUR, PVC
Tris(2,4-di-tert-butylphenyl) phosphite	31570-04-4	0.252	Antioxidant, Antistatic Agent, Colorant, Filler, Intermediates, Light Stabilizer, Lubricant, Other Processing Aids	Automotive, Building & Construction, Electrical and Electronic Equipment, Food-contact plastics, Household items, furniture and other, Packaging, Textiles, Toys	ABS, HDPE, HIPS, LDPE, Other - Bioplastic, Other - Rubber, Other - Thermoplastic, PA, PC, PET, PP, PS, PUR, PVC
Zinc sulfide	1314-98-3	6	Biocide, Colorant, Crosslinking Agent, Filler, Intermediates, Light Stabilizer, Lubricant, Odor Agent, Other Processing Aids	Automotive, Building & Construction, Electrical and Electronic Equipment, Food-contact plastics, Household items, furniture and other, Packaging, Textiles	ABS, HDPE, LDPE, Other - Thermoplastic, PA, PC, PET, PP, PS, PUR
Alkanes, C10-13, chloro (Short Chain Chlorinated Paraffins-SCCP)	85535-84-8	12.5	Colorant, Filler, Flame Retardant, Lubricant, Other Processing Aids, Plasticizer	Automotive, Building & Construction, Electrical and Electronic Equipment, Household items, furniture and other, Packaging, Textiles, Toys	Other - Rubber, PUR, PVC
Bis(2-ethylhexyl) decanedioate	122-62-3	22.5	Biocide, Colorant, Filler, Intermediates, Lubricant, Odor Agent, Other Processing Aids, Plasticizer	Automotive, Building & Construction, Electrical and Electronic Equipment, Food-contact plastics, Packaging, Textiles, Toys	Other - Bioplastic, Other - Rubber, PS, PUR, PVC
Copper phthalocyanine	147-14-8	1.25	Antistatic Agent, Colorant, Crosslinking Agent, Filler, Intermediates, Light Stabilizer, Other Processing Aids	Agriculture, Automotive, Building & Construction, Electrical and Electronic Equipment, Food-contact plastics, Household items, furniture and other, Hygiene and Medical items, Packaging, Textiles, Toys	ABS, HDPE, LDPE, Other - Thermoplastic, PA, PC, PET, PP, PS, PUR, PVC
Decanedioic acid, bis(2,2,6,6-tetramethyl-4-piperidinyl) ester, reaction products with tert-Bu hydroperoxide and octane	129757-67-1	0.35	Antioxidant, Colorant, Filler, Light Stabilizer, Other Processing Aids	Agriculture, Automotive, Building & Construction, Electrical and Electronic Equipment, Household items, furniture and other, Packaging, Textiles	HDPE, LDPE, Other - Rubber, Other - Thermoplastic, PA, PC, PET, PP, PUR, PVC
Di-isotridecyl phthalate	27253-26-5	22.5	Colorant, Lubricant, Plasticizer	Building & Construction	PUR, PVC
Glycerides, C16-18 mono-	91052-47-0	0.55	Antistatic Agent, Biocide, Colorant, Filler, Intermediates, Lubricant, Odor Agent, Other Processing Aids	Food-contact plastics, Packaging	ABS, HDPE, LDPE, Other - Thermoplastic, PC, PP, PS, PVC
Linseed oil, epoxidized	8016-11-3	22.5	Colorant, Filler, Heat Stabilizer, Light Stabilizer, Lubricant, Other Processing Aids, Plasticizer	Agriculture, Automotive, Building & Construction, Food-contact plastics, Household items, furniture and other, Hygiene and Medical items, Packaging, Textiles	Other - Rubber, PUR, PVC
Octadecanoic acid, zinc salt	557-05-1	0.75	Antioxidant, Antistatic Agent, Colorant, Crosslinking Agent, Filler, Heat Stabilizer, Intermediates, Light Stabilizer, Lubricant, Other Processing Aids, Plasticizer, Viscosity Modifier	Agriculture, Building & Construction, Electrical and Electronic Equipment, Food-contact plastics, Household items, furniture and other, Hygiene and Medical items, Packaging, Textiles, Toys	ABS, HDPE, LDPE, Other - Rubber, Other - Thermoplastic, PA, PET, PP, PS, PUR, PVC
Pentaerythritol tetrapentanoate	15834-04-5	22.5	Biocide, Colorant, Filler, Lubricant, Odor Agent, Other Processing Aids, Plasticizer	Automotive, Building & Construction, Textiles, Toys	PUR, PVC
Pigment Red 177	4051-63-2	1.5	Biocide, Colorant, Filler, Intermediates, Lubricant, Other Processing Aids	Food-contact plastics, Packaging, Textiles	ABS, HDPE, LDPE, Other - Thermoplastic, PA, PC, PET, PP, PS, PUR, PVC
Poly(oxy-1,2-ethanediyl), .alpha.-(octylphenyl)-.omega.-hydroxy-	9063-89-2	0.5005	Antioxidant, Catalyst, Light Stabilizer, Monomer, Other Processing Aids	Building & Construction, Food-contact plastics, Household items, furniture and other, Packaging, Textiles	Other - Rubber, PVC
Triphenyltin chloride	639-58-7	0.5005	Biocide, Catalyst, Light Stabilizer	Agriculture, Automotive, Building & Construction, Household items, furniture and other, Packaging, Textiles	PUR, PVC
Zinc borate (ZnO 3 2B2O3)	12767-90-7	0.35	Biocide, Colorant, Flame Retardant, Lubricant, Other Processing Aids	Automotive, Building & Construction, Electrical and Electronic Equipment, Textiles	HDPE, LDPE, Other - Bioplastic, Other - Rubber, Other - Thermoplastic, PA, PET, PP, PS, PUR, PVC
1,3,2-Oxathiastannolan-5-one, 2,2-dioctyl-	15535-79-2	2	Antioxidant, Heat Stabilizer, Other Processing Aids	Food-contact plastics, Packaging	PVC
1,3-Bis(2-isocyanato-2-propyl)benzene	2778-42-9	0.15	Other Processing Aids	Food-contact plastics, Packaging	PUR
1,4-Diazabicyclo[2.2.2]octane	280-57-9	1	Catalyst, Colorant, Crosslinking Agent, Filler, Initiator, Intermediates, Other Processing Aids	Automotive, Building & Construction, Electrical and Electronic Equipment, Food-contact plastics, Household items, furniture and other, Packaging, Textiles	PUR
1,5,8,12-Tetrakis[4,6-bis(N-butyl-N-1,2,2,6,6-pentamethyl-4-piperidylamino)-1,3,5-triazin-2-yl]-1,5,8,12-tetraazadodecane	106990-43-6	1.5	Antioxidant, Colorant, Heat Stabilizer, Light Stabilizer, Other Processing Aids	Agriculture, Automotive, Building & Construction, Food-contact plastics, Household items, furniture and other, Packaging, Textiles	ABS, HDPE, LDPE, Other - Rubber, Other - Thermoplastic, PA, PC, PET, PP, PS, PUR, PVC
12H-Dibenzo[d,g][1,3,2]dioxaphosphocin, 2,4,8,10-tetrakis(1,1-dimethylethyl)-6-hydroxy-, 6-oxide, sodium salt	85209-91-2	0.2	Nucleating Agent	Food-contact plastics, Packaging	HDPE, LDPE, Other - Thermoplastic, PA, PET, PP
13-Docosenamide, N-octadecyl-, (13Z)-	10094-45-8	5	Biocide, Colorant, Filler, Intermediates, Lubricant, Odor Agent, Other Processing Aids	Automotive, Building & Construction, Electrical and Electronic Equipment, Food-contact plastics, Packaging, Textiles	HDPE, LDPE, PA, PP, PVC
2-(4,6-Diphenyl-s-triazin-2-yl)-5-hexyloxyphenol	147315-50-2	6	Antioxidant, Colorant, Light Stabilizer, Other Processing Aids	Agriculture, Building & Construction, Electrical and Electronic Equipment, Food-contact plastics, Packaging, Textiles	ABS, HDPE, LDPE, Other - Bioplastic, Other - Rubber, Other - Thermoplastic, PA, PC, PET, PP, PS, PVC
2,2'-Methylenebis(4-methyl-6-tert-butylphenol)	119-47-1	0.5	Antioxidant, Filler, Heat Stabilizer, Initiator, Light Stabilizer, Lubricant, Other Processing Aids, Plasticizer	Building & Construction, Food-contact plastics, Household items, furniture and other, Packaging, Textiles, Toys	ABS, HDPE, LDPE, Other - Bioplastic, Other - Rubber, Other - Thermoplastic, PET, PP, PS
2,4,6(1H,3H,5H)-Pyrimidinetrione, 5,5'-(1H-isoindole-1,3(2H)-diylidene)bis-	36888-99-0	2	Colorant	Agriculture, Automotive, Building & Construction, Electrical and Electronic Equipment, Food-contact plastics, Household items, furniture and other, Packaging, Textiles, Toys	HDPE, LDPE, PP, PUR, PVC
4,4'-Thiobis(6-tert-butyl-m-cresol)	96-69-5	0.001	Antioxidant, Catalyst, Filler, Initiator, Light Stabilizer, Other Processing Aids	Agriculture, Automotive, Building & Construction, Electrical and Electronic Equipment, Food-contact plastics, Packaging, Toys	ABS, HDPE, LDPE, Other - Rubber, PET, PP, PS, PUR, PVC
Abietic acid	514-10-3	0.5	Monomer	Food-contact plastics, Packaging	Other - Thermoplastic, PUR
Acrylamide	79-06-1	0.1	Colorant, Crosslinking Agent, Filler, Intermediates, Monomer, Other Processing Aids	Automotive, Building & Construction, Electrical and Electronic Equipment, Food-contact plastics, Household items, furniture and other, Packaging, Textiles, Toys	ABS, Other - Rubber, Other - Thermoplastic
Alumina	1344-28-1	0.25	Antistatic Agent, Biocide, Catalyst, Colorant, Crosslinking Agent, Filler, Initiator, Intermediates, Light Stabilizer, Lubricant, Odor Agent, Other Processing Aids, Plasticizer	Agriculture, Automotive, Building & Construction, Electrical and Electronic Equipment, Food-contact plastics, Household items, furniture and other, Hygiene and Medical items, Packaging, Textiles, Toys	PA
Aluminate (Al(OH)63-), (OC-6-11)-, magnesium carbonate hydroxide (2:6:1:4)	11097-59-9	0.5	Antioxidant, Biocide, Colorant, Filler, Flame Retardant, Heat Stabilizer, Intermediates, Light Stabilizer, Lubricant, Other Processing Aids	Food-contact plastics, Packaging, Textiles	ABS, HDPE, LDPE, PA, PC, PP, PUR
Antimony trioxide	1309-64-4	8	Antioxidant, Catalyst, Colorant, Crosslinking Agent, Filler, Flame Retardant, Initiator, Intermediates, Light Stabilizer, Lubricant, Other Processing Aids	Automotive, Building & Construction, Electrical and Electronic Equipment, Food-contact plastics, Household items, furniture and other, Packaging, Textiles, Toys	ABS, HDPE, HIPS, LDPE, Other - Bioplastic, Other - Rubber, Other - Thermoplastic, PA, PC, PET, PP, PS, PUR, PVC
Antioxidant 1098	23128-74-7	0.5	Antioxidant, Flame Retardant, Light Stabilizer, Plasticizer	Building & Construction, Food-contact plastics, Household items, furniture and other, Packaging, Textiles	ABS, HDPE, LDPE, Other - Bioplastic, Other - Rubber, Other - Thermoplastic, PA, PC, PET, PP, PS, PUR, PVC
Azodicarbonamide	123-77-3	0.1	Blowing Agent, Colorant, Flame Retardant, Other Processing Aids, Plasticizer	Agriculture, Automotive, Building & Construction, Electrical and Electronic Equipment, Food-contact plastics, Household items, furniture and other, Packaging, Textiles	ABS, HDPE, LDPE, Other - Bioplastic, Other - Rubber, Other - Thermoplastic, PA, PP, PS, PUR, PVC
Benzidine orange	3520-72-7	2	Biocide, Colorant, Crosslinking Agent, Filler, Intermediates, Lubricant, Other Processing Aids	Automotive, Building & Construction, Electrical and Electronic Equipment, Packaging, Textiles, Toys	ABS, HDPE, LDPE, PA, PC, PET, PP, PS, PUR, PVC
Butanamide, 2,2'-[(3,3'-dichloro[1,1'-biphenyl]-4,4'-diyl)bis(azo)]bis[N-(2-methylphenyl)-3-oxo-	5468-75-7	2	Biocide, Colorant, Filler, Lubricant, Other Processing Aids	Agriculture, Automotive, Building & Construction, Electrical and Electronic Equipment, Food-contact plastics, Household items, furniture and other, Packaging, Textiles	PUR, PVC
C.I. Pigment Red 104	12656-85-8	5	Catalyst, Colorant, Light Stabilizer, Lubricant, Other Processing Aids	Automotive, Building & Construction, Electrical and Electronic Equipment, Packaging, Textiles	ABS, EPS, HDPE, HIPS, LDPE, Other - Bioplastic, Other - Rubber, Other - Thermoplastic, PA, PC, PET, PP, PS, PUR, PVC
C.I. Pigment Red 108	58339-34-7	5	Colorant, Light Stabilizer	Automotive, Electrical and Electronic Equipment	ABS, HDPE, LDPE, Other - Thermoplastic, PA, PC, PET, PP, PS, PUR, PVC
C.I. Pigment Red 187	59487-23-9	0.6	Colorant, Filler	Automotive, Electrical and Electronic Equipment, Food-contact plastics, Packaging, Textiles	HDPE, LDPE, PVC
C.I. Pigment Red 53	5160-02-1	2	Biocide, Colorant, Filler, Lubricant, Other Processing Aids	Building & Construction, Electrical and Electronic Equipment, Food-contact plastics, Household items, furniture and other, Packaging, Textiles, Toys	HDPE, LDPE, PP, PS, PVC
C.I. Pigment Yellow 13	5102-83-0	2	Biocide, Colorant, Filler, Lubricant, Other Processing Aids	Automotive, Building & Construction, Electrical and Electronic Equipment, Food-contact plastics, Packaging, Textiles	ABS, HDPE, LDPE, PA, PC, PET, PP, PS, PUR, PVC
C.I. Pigment Yellow 34	1344-37-2	1	Catalyst, Colorant, Light Stabilizer, Other Processing Aids	Automotive, Building & Construction, Electrical and Electronic Equipment, Packaging, Textiles	ABS, EPS, HDPE, HIPS, LDPE, Other - Bioplastic, Other - Thermoplastic, PA, PC, PET, PP, PS, PUR, PVC
C.I. Pigment Yellow 35	8048-07-5	5	Colorant, Light Stabilizer	Automotive, Electrical and Electronic Equipment	ABS, HDPE, LDPE, Other - Thermoplastic, PA, PC, PET, PP, PS, PUR, PVC
Calcium oxide	1305-78-8	1	Antioxidant, Biocide, Blowing Agent, Colorant, Crosslinking Agent, Filler, Intermediates, Light Stabilizer, Lubricant, Odor Agent, Other Processing Aids	Agriculture, Automotive, Building & Construction, Electrical and Electronic Equipment, Food-contact plastics, Household items, furniture and other, Packaging, Textiles	HDPE, LDPE, PP, PUR, PVC
Cercelor S 52	85535-85-9	15	Blowing Agent, Colorant, Filler, Flame Retardant, Lubricant, Other Processing Aids, Plasticizer	Agriculture, Automotive, Building & Construction, Electrical and Electronic Equipment, Household items, furniture and other, Textiles	LDPE, Other - Rubber, PUR, PVC
Copper, [29H,31H-phthalocyaninato(2-)-.kappa.N29,.kappa.N30,.kappa.N31,.kappa.N32]-, chlorinated	68987-63-3	2	Colorant	Automotive, Electrical and Electronic Equipment	ABS, HDPE, LDPE, PP, PS, PVC
Dechlorane Plus	13560-89-9	3	Flame Retardant, Other Processing Aids	Automotive, Building & Construction, Electrical and Electronic Equipment, Textiles	ABS, HDPE, HIPS, LDPE, Other - Rubber, Other - Thermoplastic, PA, PET, PP, PS, PUR
Dibutyltin dilaurate	77-58-7	3	Antioxidant, Catalyst, Colorant, Crosslinking Agent, Filler, Heat Stabilizer, Initiator, Intermediates, Light Stabilizer, Lubricant, Other Processing Aids	Agriculture, Automotive, Building & Construction, Electrical and Electronic Equipment, Food-contact plastics, Household items, furniture and other, Hygiene and Medical items, Packaging, Textiles	HDPE, LDPE, PA, PET, PP, PUR, PVC
Dicyclohexyl phthalate	84-61-7	0.5	Colorant, Crosslinking Agent, Filler, Other Processing Aids, Plasticizer	Automotive, Building & Construction, Electrical and Electronic Equipment, Food-contact plastics, Household items, furniture and other, Packaging, Textiles, Toys	Other - Bioplastic, Other - Thermoplastic, PUR, PVC
Dihexyl phthalate	84-75-3	17	Plasticizer	Automotive, Building & Construction, Food-contact plastics, Household items, furniture and other, Packaging, Textiles, Toys	Other - Bioplastic, Other - Thermoplastic, PUR, PVC
Diisodecylphenyl phosphite	25550-98-5	3	Antioxidant, Colorant, Heat Stabilizer, Intermediates, Light Stabilizer, Lubricant, Other Processing Aids	Building & Construction, Electrical and Electronic Equipment, Food-contact plastics, Household items, furniture and other, Packaging, Textiles, Toys	ABS, PC, PET, PUR, PVC
Dioctyltinbis(2-ethylhexyl mercaptoacetate)	15571-58-1	2	Catalyst, Colorant, Heat Stabilizer, Light Stabilizer, Other Processing Aids	Automotive, Food-contact plastics, Packaging	PVC
Disulfide, dioctadecyl	2500-88-1	1	Antioxidant, Light Stabilizer, Other Processing Aids	Food-contact plastics, Packaging	HDPE, LDPE, PP
Dodecanoic acid	143-07-7	1	Biocide, Colorant, Filler, Intermediates, Lubricant, Monomer, Odor Agent, Other Processing Aids	Food-contact plastics, Packaging	HDPE, LDPE, Other - Rubber, PP
Erucamide	112-84-5	0.1	Antistatic Agent, Colorant, Filler, Intermediates, Lubricant, Other Processing Aids	Building & Construction, Electrical and Electronic Equipment, Food-contact plastics, Household items, furniture and other, Packaging	ABS, HDPE, LDPE, Other - Rubber, Other - Thermoplastic, PA, PET, PP, PS, PVC
Hexadecanoic acid	57-10-3	1	Biocide, Catalyst, Colorant, Filler, Intermediates, Lubricant, Monomer, Odor Agent, Other Processing Aids, Plasticizer	Agriculture, Building & Construction, Electrical and Electronic Equipment, Food-contact plastics, Packaging, Textiles, Toys	HDPE, LDPE, Other - Rubber, PET, PP, PVC
Hexadecyl 3,5-di-tert-butyl-4-hydroxybenzoate	67845-93-6	0.2	Antioxidant, Light Stabilizer, Monomer, Other Processing Aids	Agriculture, Automotive, Building & Construction, Food-contact plastics, Household items, furniture and other, Packaging, Textiles	HDPE, LDPE, Other - Rubber, PP
Hydroquinone	123-31-9	0.5	Antioxidant, Catalyst, Colorant, Crosslinking Agent, Filler, Initiator, Intermediates, Light Stabilizer, Monomer, Other Processing Aids	Automotive, Building & Construction, Electrical and Electronic Equipment, Food-contact plastics, Household items, furniture and other, Hygiene and Medical items, Packaging, Textiles	Other - Thermoplastic, PET
Isodecyl diphenyl phosphate	29761-21-5	10	Colorant, Flame Retardant, Other Processing Aids, Plasticizer	Automotive, Building & Construction, Household items, furniture and other, Textiles	ABS, Other - Bioplastic, Other - Rubber, Other - Thermoplastic, PS, PUR, PVC
Lead, bis(octadecanoato)dioxotri-	12578-12-0	2	Heat Stabilizer, Light Stabilizer, Lubricant	Automotive, Building & Construction	PVC
Melamine	108-78-1	25	Colorant, Filler, Flame Retardant, Intermediates, Light Stabilizer, Monomer, Other Processing Aids, Plasticizer	Automotive, Building & Construction, Electrical and Electronic Equipment, Food-contact plastics, Household items, furniture and other, Packaging, Textiles, Toys	HDPE, LDPE, Other - Thermoplastic, PA, PET, PP, PUR
Methyltin mercaptide	57583-35-4	4	Catalyst, Heat Stabilizer, Light Stabilizer, Other Processing Aids	Agriculture, Building & Construction, Electrical and Electronic Equipment, Food-contact plastics, Hygiene and Medical items, Packaging	PVC
Methyltin tris(2-ethylhexyl mercaptoacetate)	57583-34-3	2	Heat Stabilizer, Light Stabilizer, Other Processing Aids	Building & Construction, Food-contact plastics, Packaging	PVC
N-(2-Ethoxyphenyl)-N'-(2-ethylphenyl)oxamide	23949-66-8	0.7	Colorant, Filler, Light Stabilizer, Other Processing Aids	Automotive, Building & Construction, Food-contact plastics, Packaging, Textiles	ABS, EPS, HDPE, HIPS, LDPE, Other - Bioplastic, Other - Rubber, Other - Thermoplastic, PA, PC, PET, PP, PS, PUR, PVC
Octrizole	3147-75-9	0.3	Antioxidant, Biocide, Colorant, Filler, Light Stabilizer, Lubricant, Other Processing Aids	Agriculture, Automotive, Building & Construction, Electrical and Electronic Equipment, Food-contact plastics, Household items, furniture and other, Packaging, Textiles, Toys	ABS, HDPE, HIPS, LDPE, Other - Rubber, Other - Thermoplastic, PA, PC, PET, PP, PS, PUR, PVC
Octyltin tris(2-ethylhexyl mercaptoacetate)	27107-89-7	2	Heat Stabilizer, Light Stabilizer, Other Processing Aids	Food-contact plastics, Packaging	PVC
Pentalead tetraoxide sulfate	12065-90-6	2	Heat Stabilizer, Light Stabilizer	Automotive, Electrical and Electronic Equipment	PVC
Silicic acid, zirconium salt, cadmium pigment-encapsulated	102184-95-2	5	Colorant, Light Stabilizer	Automotive, Electrical and Electronic Equipment	ABS, HDPE, LDPE, Other - Thermoplastic, PA, PC, PET, PP, PS, PUR, PVC
Sorbitan tristearate	26658-19-5	0.5	Biocide, Colorant, Filler, Intermediates, Lubricant, Odor Agent, Other Processing Aids	Food-contact plastics, Packaging	HDPE, LDPE, PP
Sulfurous acid, lead salt, dibasic	62229-08-7	2	Colorant, Heat Stabilizer, Light Stabilizer	Automotive	PVC
Tetralead trioxide sulfate	12202-17-4	2	Colorant, Heat Stabilizer, Light Stabilizer, Other Processing Aids	Agriculture, Automotive, Building & Construction, Electrical and Electronic Equipment, Food-contact plastics, Household items, furniture and other, Hygiene and Medical items, Packaging, Textiles	PVC
Triacetin	102-76-1	10	Biocide, Colorant, Crosslinking Agent, Filler, Intermediates, Lubricant, Odor Agent, Other Processing Aids, Plasticizer	Agriculture, Building & Construction, Electrical and Electronic Equipment, Food-contact plastics, Household items, furniture and other, Packaging, Textiles, Toys	Other - Bioplastic, Other - Rubber, PVC
Triethyl phosphate	78-40-0	10	Antioxidant, Colorant, Crosslinking Agent, Filler, Flame Retardant, Intermediates, Other Processing Aids, Plasticizer	Building & Construction, Electrical and Electronic Equipment, Food-contact plastics, Packaging	Other - Bioplastic, Other - Rubber, PET, PUR, PVC
Triphenyl phosphate	115-86-6	2	Antioxidant, Colorant, Flame Retardant, Intermediates, Light Stabilizer, Lubricant, Other Processing Aids, Plasticizer	Automotive, Building & Construction, Electrical and Electronic Equipment, Food-contact plastics, Household items, furniture and other, Packaging, Textiles, Toys	ABS, HDPE, HIPS, LDPE, Other - Bioplastic, Other - Rubber, Other - Thermoplastic, PC, PET, PP, PS, PUR, PVC
Triphenyl phosphite	101-02-0	3	Antioxidant, Colorant, Crosslinking Agent, Filler, Heat Stabilizer, Intermediates, Light Stabilizer, Lubricant, Other Processing Aids	Agriculture, Automotive, Building & Construction, Electrical and Electronic Equipment, Food-contact plastics, Household items, furniture and other, Packaging, Textiles, Toys	HDPE, LDPE, Other - Rubber, PET, PP, PUR, PVC
Tris(2-ethylhexyl) trimellitate	3319-31-1	35	Biocide, Colorant, Filler, Intermediates, Lubricant, Monomer, Odor Agent, Other Processing Aids, Plasticizer	Agriculture, Automotive, Building & Construction, Electrical and Electronic Equipment, Food-contact plastics, Household items, furniture and other, Hygiene and Medical items, Packaging, Textiles, Toys	ABS, Other - Bioplastic, Other - Rubber, PET, PS, PVC
Zinc oxide	1314-13-2	5	Antioxidant, Antistatic Agent, Biocide, Blowing Agent, Catalyst, Colorant, Crosslinking Agent, Filler, Flame Retardant, Heat Stabilizer, Initiator, Intermediates, Light Stabilizer, Lubricant, Odor Agent, Other Processing Aids	Agriculture, Automotive, Building & Construction, Electrical and Electronic Equipment, Food-contact plastics, Household items, furniture and other, Hygiene and Medical items, Packaging, Textiles, Toys	ABS, HDPE, LDPE, Other - Thermoplastic, PA, PC, PET, PP, PS, PUR, PVC
1,4-Benzenedicarboxylic acid, 2,2'-[1,4-phenylenebis[imino(1-acetyl-2-oxo-2,1-ethanediyl)-2,1-diazenediyl]]bis-, 1,1',4,4'-tetramethyl ester	68516-73-4	2	Biocide, Colorant, Filler, Lubricant, Other Processing Aids	Building & Construction, Food-contact plastics, Packaging, Textiles, Toys	HDPE, LDPE, Other - Thermoplastic, PET, PP, PS, PUR, PVC
2-​[2-​[1-​[[(2,​3-​Dihydro-​2-​oxo-​1H-​benzimidazol-​5-​yl)​amino]​carbonyl]​-​2-​oxopropyl]​diazenyl]​-benzoic acid	31837-42-0	2	Biocide, Colorant, Filler, Lubricant, Other Processing Aids	Agriculture, Automotive, Building & Construction, Electrical and Electronic Equipment, Food-contact plastics, Household items, furniture and other, Packaging, Textiles, Toys	ABS, HDPE, LDPE, PP, PS, PVC
2,9-Dichloro-5,12-dihydroquino[2,3-b]acridine-7,14-dione	3089-17-6	2	Colorant	Automotive, Electrical and Electronic Equipment, Food-contact plastics, Packaging, Textiles	ABS, HDPE, LDPE, Other - Thermoplastic, PA, PC, PET, PP, PS, PUR, PVC
2-Butenedioic acid (2Z)-, dioctyl ester	2915-53-9	0.15	Plasticizer	Electrical and Electronic Equipment, Food-contact plastics, Packaging	PVC
2-Ethylhexyl diphenyl phosphite	15647-08-2	2	Antioxidant, Heat Stabilizer, Light Stabilizer, Other Processing Aids	Building & Construction, Electrical and Electronic Equipment, Food-contact plastics, Household items, furniture and other, Packaging, Textiles, Toys	ABS, PC, PET, PUR, PVC
2-Naphthalenecarboxamide, N,N'-(2,5-dichloro-1,4-phenylene)bis(4-((2,5-dichlorophenyl)azo)-3-hydroxy-	40618-31-3	2	Colorant	Agriculture, Automotive, Building & Construction, Food-contact plastics, Household items, furniture and other, Packaging, Textiles, Toys	ABS, HDPE, LDPE, PC, PET, PP, PS, PUR, PVC
2-Naphthalenecarboxylic acid, 4-[2-(5-chloro-4-methyl-2-sulfophenyl)diazenyl]-3-hydroxy-, strontium salt (1:1)	15782-05-5	2	Biocide, Colorant, Filler, Lubricant, Other Processing Aids	Automotive, Electrical and Electronic Equipment, Household items, furniture and other, Packaging, Textiles	HDPE, LDPE, PP, PS, PVC
3H-Pyrazol-3-one, 4,4'-[(3,3'-dichloro[1,1'-biphenyl]-4,4'-diyl)bis(2,1-diazenediyl)]bis[2,4-dihydro-5-methyl-2-(4-methylphenyl)-	15793-73-4	2	Biocide, Colorant, Filler, Lubricant, Other Processing Aids	Agriculture, Automotive, Building & Construction, Electrical and Electronic Equipment, Household items, furniture and other, Packaging, Textiles, Toys	ABS, HDPE, LDPE, Other - Rubber, Other - Thermoplastic, PA, PC, PET, PP, PS, PUR, PVC
4,4'-Butane-1,1-diylbis(2-tert-butyl-5-methylphenol)	85-60-9	0.5	Antioxidant, Colorant, Light Stabilizer, Other Processing Aids	Agriculture, Building & Construction, Food-contact plastics, Household items, furniture and other, Packaging	ABS, PA, PP, PVC
4-Butyrolactone	96-48-0	1	Catalyst, Colorant, Crosslinking Agent, Filler, Intermediates, Other Processing Aids, Solvent	Agriculture, Automotive, Building & Construction, Electrical and Electronic Equipment, Food-contact plastics, Hygiene and Medical items, Packaging, Textiles, Toys	Other - Bioplastic, Other - Thermoplastic, PS
5-((2,3-Dihydro-6-methyl-2-oxo-1H-benzimidazol-5-yl)azo)barbituric acid	72102-84-2	2	Biocide, Colorant, Filler, Lubricant, Other Processing Aids	Electrical and Electronic Equipment, Food-contact plastics, Packaging, Textiles, Toys	ABS, HDPE, LDPE, Other - Thermoplastic, PA, PC, PET, PP, PS, PUR, PVC
Acetyltriethyl citrate	77-89-4	1	Colorant, Filler, Other Processing Aids, Plasticizer	Food-contact plastics, Packaging, Textiles	HDPE, LDPE, Other - Bioplastic, Other - Thermoplastic, PP, PUR, PVC
Ammonium manganese pyrophosphate	10101-66-3	5	Biocide, Colorant, Filler, Other Processing Aids, Plasticizer	Building & Construction, Food-contact plastics, Packaging, Toys	ABS, HDPE, LDPE, Other - Thermoplastic, PA, PC, PET, PP, PS, PUR, PVC
Ammonium polyphosphates	68333-79-9	30	Colorant, Filler, Flame Retardant, Intermediates, Other Processing Aids	Agriculture, Automotive, Building & Construction, Electrical and Electronic Equipment, Household items, furniture and other, Textiles	ABS, HDPE, LDPE, Other - Bioplastic, Other - Rubber, Other - Thermoplastic, PA, PC, PET, PP, PS, PUR, PVC
Barium 4-((5-chloro-4-methyl-2-sulphonatophenyl)azo)-3-hydroxy-2-naphthoate	7585-41-3	2	Colorant, Filler	Automotive, Electrical and Electronic Equipment, Packaging, Textiles	HDPE, LDPE, PP, PS, PVC
Barium sulfate	7727-43-7	50	Antioxidant, Colorant, Crosslinking Agent, Filler, Intermediates, Lubricant, Other Processing Aids, Plasticizer	Agriculture, Automotive, Building & Construction, Electrical and Electronic Equipment, Food-contact plastics, Household items, furniture and other, Hygiene and Medical items, Packaging, Textiles, Toys	ABS, EPS, HDPE, HIPS, LDPE, Other - Bioplastic, Other - Thermoplastic, PA, PC, PET, PP, PS, PUR, PVC
Benzamide, 3,3'-[(2-chloro-5-methyl-1,4-phenylene)bis[imino(1-acetyl-2-oxo-2,1-ethanediyl)-2,1-diazenediyl]]bis[4-chloro-N-(3-chloro-2-methylphenyl)-	5580-57-4	2	Colorant	Electrical and Electronic Equipment, Food-contact plastics, Packaging, Textiles, Toys	ABS, HDPE, LDPE, Other - Thermoplastic, PA, PC, PET, PP, PS, PUR, PVC
Benzamide, 3,3'-[(2-chloro-5-methyl-1,4-phenylene)bis[imino(1-acetyl-2-oxo-2,1-ethanediyl)-2,1-diazenediyl]]bis[4-chloro-N-[2-(4-chlorophenoxy)-5-(trifluoromethyl)phenyl]-	79953-85-8	2	Colorant	Electrical and Electronic Equipment, Food-contact plastics, Packaging, Textiles, Toys	ABS, HDPE, LDPE, Other - Thermoplastic, PA, PC, PET, PP, PS, PUR, PVC
Benzenesulfonic acid, 4,5-dichloro-2-[2-[4,5-dihydro-3-methyl-5-oxo-1-(3-sulfophenyl)-1H-pyrazol-4-yl]diazenyl]-, calcium salt (1:1)	65212-77-3	2	Biocide, Colorant, Filler, Intermediates, Lubricant, Other Processing Aids	Building & Construction, Food-contact plastics, Packaging, Textiles, Toys	ABS, HDPE, LDPE, Other - Thermoplastic, PC, PET, PP, PS, PUR, PVC
Benzenesulfonic acid, 4-[2-[1-[[(2-chlorophenyl)amino]carbonyl]-2-oxopropyl]diazenyl]-3-nitro-, calcium salt (2:1)	71832-85-4	2	Biocide, Colorant, Filler, Lubricant, Odor Agent	Building & Construction, Food-contact plastics, Packaging, Textiles, Toys	ABS, HDPE, LDPE, PP, PS, PVC
Bis(1,2,2,6,6-pentamethyl-4-piperidyl) ((3,5-bis(1,1-dimethylethyl)-4-hydroxyphenyl)methyl)butylmalonate	63843-89-0	1	Antioxidant, Colorant, Light Stabilizer, Other Processing Aids	Agriculture, Automotive, Packaging	LDPE, Other - Rubber, Other - Thermoplastic, PA, PET, PP, PUR
Bismuth vanadate(V) (BiVO4)	14059-33-7	0.5	Colorant, Filler	Automotive, Building & Construction, Electrical and Electronic Equipment, Household items, furniture and other, Packaging, Textiles	ABS, HDPE, LDPE, Other - Thermoplastic, PA, PC, PET, PP, PS, PUR, PVC
Boehmite	1318-23-6	5	Colorant, Filler, Flame Retardant, Intermediates, Other Processing Aids	Building & Construction, Household items, furniture and other, Textiles	PA
Butanamide, 2,2'-[(3,3'-dichloro[1,1'-biphenyl]-4,4'-diyl)bis(2,1-diazenediyl)]bis[N-(2-methoxyphenyl)-3-oxo-	4531-49-1	2	Biocide, Colorant, Crosslinking Agent, Filler, Lubricant, Other Processing Aids	Agriculture, Automotive, Building & Construction, Electrical and Electronic Equipment, Packaging, Textiles	HDPE, LDPE, PP, PVC
Butanamide, N-(2,3-dihydro-2-oxo-1H-benzimidazol-5-yl)-3-oxo-2-[2-[2-(trifluoromethyl)phenyl]diazenyl]-	68134-22-5	2	Biocide, Colorant, Filler, Lubricant, Other Processing Aids	Household items, furniture and other, Packaging, Textiles	ABS, HDPE, LDPE, PP, PS
Butylphthalyl butylglycolate	85-70-1	1	Plasticizer	Food-contact plastics, Household items, furniture and other, Hygiene and Medical items, Packaging, Textiles	PVC
C.I. Phthalocyanine green	1328-53-6	1	Biocide, Colorant, Crosslinking Agent, Filler, Intermediates, Lubricant, Other Processing Aids	Agriculture, Automotive, Building & Construction, Electrical and Electronic Equipment, Food-contact plastics, Household items, furniture and other, Hygiene and Medical items, Packaging, Textiles, Toys	ABS, HDPE, LDPE, Other - Thermoplastic, PA, PC, PET, PP, PS, PUR, PVC
C.I. Pigment Black 26	68186-94-7	5	Biocide, Colorant, Filler, Intermediates, Lubricant, Odor Agent, Other Processing Aids	Building & Construction, Electrical and Electronic Equipment, Food-contact plastics, Packaging, Textiles	ABS, HDPE, LDPE, Other - Thermoplastic, PA, PC, PET, PP, PS, PUR, PVC
C.I. Pigment Black 28	68186-91-4	0.5	Colorant, Filler, Other Processing Aids	Building & Construction, Electrical and Electronic Equipment, Food-contact plastics, Packaging, Textiles	ABS, HDPE, LDPE, Other - Thermoplastic, PA, PC, PET, PP, PS, PUR, PVC
C.I. Pigment Black 30	71631-15-7	5	Colorant, Filler	Automotive, Building & Construction	ABS, HDPE, LDPE, Other - Thermoplastic, PA, PC, PET, PP, PS, PUR, PVC
C.I. Pigment Blue 36	68187-11-1	5	Colorant, Filler, Other Processing Aids	Agriculture, Automotive, Building & Construction, Electrical and Electronic Equipment, Food-contact plastics, Packaging, Textiles	ABS, HDPE, LDPE, Other - Thermoplastic, PA, PC, PET, PP, PS, PUR, PVC
C.I. Pigment Brown 24	68186-90-3	1	Colorant, Filler, Intermediates, Other Processing Aids	Agriculture, Automotive, Building & Construction, Electrical and Electronic Equipment, Food-contact plastics, Household items, furniture and other, Packaging, Textiles, Toys	ABS, EPS, HDPE, HIPS, LDPE, Other - Bioplastic, Other - Thermoplastic, PA, PC, PET, PP, PS, PUR, PVC
C.I. Pigment green 36	14302-13-7	2	Colorant, Filler, Other Processing Aids	Agriculture, Automotive, Building & Construction, Electrical and Electronic Equipment, Food-contact plastics, Household items, furniture and other, Packaging, Textiles	ABS, HDPE, LDPE, Other - Thermoplastic, PA, PC, PET, PP, PS, PUR, PVC
C.I. Pigment Orange 36	12236-62-3	2	Biocide, Colorant, Filler, Lubricant, Other Processing Aids	Agriculture, Automotive, Building & Construction, Electrical and Electronic Equipment, Household items, furniture and other, Packaging, Textiles	ABS, HDPE, LDPE, Other - Thermoplastic, PA, PC, PET, PP, PS, PUR, PVC
C.I. Pigment Red 112	6535-46-2	2	Biocide, Colorant, Filler, Lubricant, Other Processing Aids	Agriculture, Automotive, Building & Construction, Electrical and Electronic Equipment, Household items, furniture and other, Textiles, Toys	PS
C.I. Pigment Red 122	980-26-7	2	Biocide, Colorant, Filler, Intermediates, Lubricant, Odor Agent, Other Processing Aids	Agriculture, Automotive, Building & Construction, Electrical and Electronic Equipment, Food-contact plastics, Household items, furniture and other, Packaging, Textiles, Toys	ABS, HDPE, LDPE, Other - Thermoplastic, PA, PC, PET, PP, PS, PUR, PVC
C.I. Pigment Red 149	4948-15-6	2	Colorant, Filler	Agriculture, Automotive, Building & Construction, Food-contact plastics, Household items, furniture and other, Packaging, Textiles, Toys	ABS, HDPE, LDPE, Other - Thermoplastic, PA, PC, PET, PP, PS, PUR, PVC
C.I. Pigment Red 176	12225-06-8	2	Biocide, Colorant, Filler, Lubricant, Other Processing Aids	Building & Construction, Food-contact plastics, Packaging, Textiles, Toys	ABS, HDPE, LDPE, PET, PS, PUR, PVC
C.I. Pigment Red 178	3049-71-6	2	Colorant	Automotive, Food-contact plastics, Packaging	ABS, HDPE, LDPE, Other - Thermoplastic, PA, PC, PET, PP, PS, PUR, PVC
C.I. Pigment Red 179	5521-31-3	2	Colorant, Filler	Automotive, Building & Construction, Food-contact plastics, Packaging, Textiles	ABS, HDPE, LDPE, Other - Thermoplastic, PA, PC, PET, PP, PS, PUR, PVC
C.I. Pigment Red 48, calcium salt (1:1)	7023-61-2	2	Biocide, Colorant, Filler, Lubricant, Other Processing Aids	Agriculture, Automotive, Building & Construction, Electrical and Electronic Equipment, Food-contact plastics, Packaging, Textiles, Toys	ABS, HDPE, LDPE, PA, PC, PET, PP, PS, PVC
C.I. Pigment Yellow 1	2512-29-0	2	Biocide, Colorant, Filler, Lubricant, Other Processing Aids	Textiles, Toys	ABS, HDPE, LDPE, Other - Thermoplastic, PA, PC, PET, PP, PS, PUR, PVC
C.I. Pigment Yellow 119	68187-51-9	5	Biocide, Colorant, Filler, Intermediates, Lubricant, Odor Agent, Other Processing Aids	Building & Construction, Electrical and Electronic Equipment, Packaging, Textiles	ABS, EPS, HDPE, HIPS, LDPE, Other - Bioplastic, Other - Thermoplastic, PA, PC, PET, PP, PS, PUR, PVC
C.I. Pigment Yellow 12	6358-85-6	2	Colorant, Filler, Other Processing Aids	Automotive, Building & Construction, Electrical and Electronic Equipment, Food-contact plastics, Packaging, Textiles, Toys	ABS, HDPE, LDPE, Other - Thermoplastic, PA, PC, PET, PP, PS, PUR, PVC
C.I. Pigment Yellow 138	30125-47-4	2	Colorant, Filler, Other Processing Aids	Automotive, Building & Construction, Electrical and Electronic Equipment, Food-contact plastics, Household items, furniture and other, Packaging, Textiles	ABS, HDPE, LDPE, Other - Thermoplastic, PA, PC, PET, PP, PS, PUR, PVC
C.I. Pigment Yellow 164	68412-38-4	5	Colorant, Other Processing Aids	Building & Construction, Electrical and Electronic Equipment, Textiles	ABS, HDPE, LDPE, Other - Thermoplastic, PA, PC, PET, PP, PS, PUR, PVC
C.I. Pigment Yellow 180	77804-81-0	2	Biocide, Colorant, Filler, Intermediates, Lubricant, Odor Agent, Other Processing Aids	Agriculture, Automotive, Building & Construction, Electrical and Electronic Equipment, Food-contact plastics, Household items, furniture and other, Packaging, Textiles, Toys	ABS, HDPE, LDPE, PC, PP, PS, PVC
C.I. Pigment Yellow 42	51274-00-1	5	Biocide, Colorant, Crosslinking Agent, Filler, Intermediates, Lubricant, Odor Agent, Other Processing Aids	Agriculture, Automotive, Building & Construction, Electrical and Electronic Equipment, Food-contact plastics, Household items, furniture and other, Packaging, Textiles, Toys	ABS, HDPE, LDPE, Other - Thermoplastic, PA, PC, PET, PP, PS, PUR, PVC
C.I. Pigment Yellow 53	8007-18-9	1	Colorant, Filler, Other Processing Aids	Agriculture, Automotive, Building & Construction, Electrical and Electronic Equipment, Food-contact plastics, Household items, furniture and other, Packaging, Textiles, Toys	ABS, EPS, HDPE, HIPS, LDPE, Other - Bioplastic, Other - Thermoplastic, PA, PC, PET, PP, PS, PUR, PVC
C.I. Pigment Yellow 74	6358-31-2	2	Biocide, Colorant, Filler, Intermediates, Lubricant, Odor Agent, Other Processing Aids	Agriculture, Automotive, Building & Construction, Electrical and Electronic Equipment, Food-contact plastics, Household items, furniture and other, Packaging, Textiles, Toys	ABS, HDPE, LDPE, PC, PET, PP, PS, PVC
C.I. Pigment Yellow 95	5280-80-8	2	Colorant	Food-contact plastics, Packaging, Textiles, Toys	ABS, HDPE, LDPE, Other - Thermoplastic, PA, PC, PET, PP, PS, PUR, PVC
Calcium bis(4-((1-(((2-methylphenyl)amino)carbonyl)-2-oxopropyl)azo)-3-nitrobenzenesulphonate)	12286-66-7	2	Biocide, Colorant, Filler, Lubricant, Other Processing Aids	Building & Construction, Food-contact plastics, Packaging, Textiles, Toys	ABS, HDPE, LDPE, PP, PS, PVC
Calcium carbonate	471-34-1	5	Antioxidant, Biocide, Blowing Agent, Catalyst, Colorant, Crosslinking Agent, Filler, Flame Retardant, Impact Modifier, Intermediates, Light Stabilizer, Lubricant, Nucleating Agent, Odor Agent, Other Processing Aids, Plasticizer, Viscosity Modifier	Agriculture, Automotive, Building & Construction, Electrical and Electronic Equipment, Food-contact plastics, Household items, furniture and other, Hygiene and Medical items, Packaging, Textiles, Toys	ABS, HDPE, LDPE, Other - Rubber, Other - Thermoplastic, PA, PC, PET, PP, PS, PUR, PVC
Calcium phosphinate	7789-79-9	1	Colorant, Flame Retardant	Electrical and Electronic Equipment, Textiles	EPS, HDPE, LDPE, Other - Thermoplastic, PC, PP, PS, PUR, PVC
Chromium iron oxide	12737-27-8	5	Colorant, Filler, Other Processing Aids	Automotive, Building & Construction, Electrical and Electronic Equipment, Packaging, Textiles	ABS, HDPE, LDPE, Other - Thermoplastic, PA, PC, PET, PP, PS, PUR, PVC
Chromium(III) oxide	1308-38-9	1	Catalyst, Colorant, Crosslinking Agent, Filler, Initiator, Intermediates, Other Processing Aids	Agriculture, Automotive, Building & Construction, Electrical and Electronic Equipment, Food-contact plastics, Household items, furniture and other, Packaging, Textiles, Toys	ABS, EPS, HDPE, HIPS, LDPE, Other - Bioplastic, Other - Thermoplastic, PA, PC, PET, PP, PS, PUR, PVC
Cobalt aluminate spinel	1345-16-0	5	Colorant, Filler, Other Processing Aids	Automotive, Building & Construction, Electrical and Electronic Equipment, Food-contact plastics, Packaging, Textiles, Toys	ABS, HDPE, LDPE, Other - Thermoplastic, PA, PC, PET, PP, PS, PUR, PVC
Cobalt oxide (Co3O4)	1308-06-1	1	Colorant, Intermediates, Other Processing Aids	Automotive, Electrical and Electronic Equipment	PA
Copper monochlorophthalocyanine	12239-87-1	2	Colorant, Filler	Automotive, Building & Construction, Electrical and Electronic Equipment, Household items, furniture and other, Packaging, Textiles, Toys	ABS, HDPE, LDPE, PA, PC, PET, PP, PS, PUR, PVC
Copper(I) iodide	7681-65-4	0.5	Heat Stabilizer, Intermediates, Light Stabilizer, Other Processing Aids	Food-contact plastics, Packaging	PA
Copper, [29H,31H-phthalocyaninato(2-)-.kappa.N29,.kappa.N30,.kappa.N31,.kappa.N32]-, brominated chlorinated	68512-13-0	2	Colorant, Other Processing Aids	Automotive, Electrical and Electronic Equipment, Food-contact plastics, Packaging, Textiles, Toys	ABS, HDPE, LDPE, Other - Thermoplastic, PA, PC, PET, PP, PS, PVC
D&C Red No. 7	5281-04-9	2	Biocide, Colorant, Filler, Lubricant, Odor Agent, Other Processing Aids	Agriculture, Automotive, Building & Construction, Electrical and Electronic Equipment, Food-contact plastics, Household items, furniture and other, Packaging, Textiles, Toys	ABS, HDPE, LDPE, Other - Thermoplastic, PA, PC, PET, PP, PS, PUR, PVC
Dihexyl nonanedioate	109-31-9	20	Plasticizer	Food-contact plastics, Packaging	HDPE, LDPE, Other - Bioplastic, Other - Thermoplastic, PS, PVC
Dioctyl hexanedioate	123-79-5	0.15	Plasticizer	Agriculture, Automotive, Building & Construction, Food-contact plastics, Household items, furniture and other, Packaging, Textiles	HDPE, LDPE, Other - Bioplastic, Other - Rubber, PP, PS, PVC
Dioleoylglycerol	25637-84-7	1	Lubricant	Food-contact plastics, Packaging	PVC
Diphenyl isodecyl phosphite	26544-23-0	3	Antioxidant, Colorant, Heat Stabilizer, Intermediates, Light Stabilizer, Lubricant, Other Processing Aids	Building & Construction, Electrical and Electronic Equipment, Food-contact plastics, Household items, furniture and other, Packaging, Textiles, Toys	ABS, PC, PET, PUR, PVC
Disodium tetraborate, anhydrous	1330-43-4	5	Antistatic Agent, Biocide, Colorant, Filler, Flame Retardant, Intermediates, Light Stabilizer, Lubricant, Other Processing Aids	Agriculture, Automotive, Building & Construction, Electrical and Electronic Equipment, Food-contact plastics, Household items, furniture and other, Packaging, Textiles, Toys	HDPE, LDPE, PA, PP, PVC
Distearyl pentaerythritol diphosphite	3806-34-6	0.2	Antioxidant, Heat Stabilizer, Light Stabilizer, Other Processing Aids	Building & Construction, Food-contact plastics, Household items, furniture and other, Packaging, Textiles, Toys	ABS, HDPE, LDPE, Other - Rubber, Other - Thermoplastic, PA, PET, PP, PS, PUR, PVC
Fatty acids, C14-18 and C16-18-unsatd.	67701-06-8	1	Biocide, Colorant, Filler, Intermediates, Light Stabilizer, Lubricant, Odor Agent, Other Processing Aids	Agriculture, Automotive, Building & Construction, Electrical and Electronic Equipment, Household items, furniture and other, Textiles	HDPE, LDPE, PP
Fatty acids, C16-18	67701-03-5	1	Biocide, Colorant, Filler, Flame Retardant, Impact Modifier, Intermediates, Light Stabilizer, Lubricant, Nucleating Agent, Odor Agent, Other Processing Aids, Viscosity Modifier	Automotive, Building & Construction, Electrical and Electronic Equipment, Household items, furniture and other, Textiles	ABS, HDPE, LDPE, Other - Thermoplastic, PET, PP, PVC
Fatty acids, C16-18, zinc salts	91051-01-3	2	Biocide, Colorant, Filler, Heat Stabilizer, Intermediates, Light Stabilizer, Lubricant, Other Processing Aids	Building & Construction	PVC
Ferrate(4-), hexakis(cyano-.kappa.C)-, ammonium iron(3+) (1:1:1), (OC-6-11)-	25869-00-5	0.5	Colorant, Filler, Other Processing Aids	Packaging	ABS, HDPE, LDPE, Other - Thermoplastic, PA, PC, PET, PP, PS, PUR, PVC
Glycerides, C16-18 mono- and di-	85251-77-0	1	Antistatic Agent, Biocide, Colorant, Filler, Intermediates, Lubricant, Odor Agent, Other Processing Aids	Electrical and Electronic Equipment, Food-contact plastics, Packaging	ABS, HDPE, LDPE, Other - Rubber, Other - Thermoplastic, PP, PS, PVC
Glyceryl monostearate	31566-31-1	1	Antistatic Agent, Biocide, Blowing Agent, Colorant, Filler, Intermediates, Lubricant, Odor Agent, Other Processing Aids	Agriculture, Building & Construction, Electrical and Electronic Equipment, Food-contact plastics, Household items, furniture and other, Packaging, Textiles, Toys	ABS, HDPE, LDPE, Other - Thermoplastic, PP, PS, PVC
Hematite, chromium green black	68909-79-5	5	Colorant, Other Processing Aids	Building & Construction, Electrical and Electronic Equipment, Textiles	ABS, HDPE, LDPE, Other - Thermoplastic, PA, PC, PET, PP, PS, PUR, PVC
Iron manganese trioxide	12062-81-6	0.5	Biocide, Colorant, Filler, Intermediates, Lubricant, Odor Agent, Other Processing Aids	Automotive, Building & Construction, Electrical and Electronic Equipment	ABS, HDPE, LDPE, Other - Thermoplastic, PA, PC, PET, PP, PS, PUR, PVC
Iron oxide (Fe3O4)	1317-61-9	1	Antioxidant, Biocide, Colorant, Crosslinking Agent, Filler, Intermediates, Lubricant, Odor Agent, Other Processing Aids	Agriculture, Automotive, Building & Construction, Electrical and Electronic Equipment, Household items, furniture and other, Hygiene and Medical items, Textiles, Toys	ABS, HDPE, LDPE, Other - Rubber, Other - Thermoplastic, PA, PC, PET, PP, PS, PUR, PVC
Iron(III) oxide	1309-37-1	1	Biocide, Colorant, Filler, Intermediates, Lubricant, Odor Agent, Other Processing Aids	Agriculture, Automotive, Building & Construction, Electrical and Electronic Equipment, Food-contact plastics, Household items, furniture and other, Hygiene and Medical items, Packaging, Textiles, Toys	ABS, HDPE, LDPE, Other - Thermoplastic, PA, PC, PET, PP, PS, PUR, PVC
Isodecyl phosphite	25448-25-3	2	Antioxidant, Colorant, Heat Stabilizer, Light Stabilizer, Other Processing Aids	Building & Construction, Electrical and Electronic Equipment, Food-contact plastics, Household items, furniture and other, Packaging, Textiles, Toys	ABS, HDPE, LDPE, PET, PP, PUR, PVC
Magnesium carbonate (1:1)	546-93-0	1	Biocide, Colorant, Crosslinking Agent, Filler, Flame Retardant, Intermediates, Light Stabilizer, Lubricant, Odor Agent, Other Processing Aids	Agriculture, Automotive, Building & Construction, Electrical and Electronic Equipment, Household items, furniture and other, Textiles, Toys	HDPE, LDPE, Other - Thermoplastic, PA, PET, PP, PVC
Methyl (Z,Z)-8,8-dibutyl-3,6,10-trioxo-2,7,9-trioxa-8-stannatrideca-4,11-dien-13-oate	15546-11-9	2	Heat Stabilizer, Light Stabilizer	Automotive	PVC
Methyl 4-(((2,5-dichlorophenyl)amino)carbonyl)-2-((2-hydroxy-3-(((2-methoxyphenyl)amino)carbonyl)-1-naphthyl)azo)benzoate	61847-48-1	2	Colorant, Intermediates, Other Processing Aids	Agriculture, Building & Construction, Electrical and Electronic Equipment, Household items, furniture and other, Packaging, Textiles	ABS, HDPE, LDPE, Other - Thermoplastic, PA, PC, PET, PP, PS, PUR, PVC
N-(4-Chloro-2,5-dimethoxyphenyl)-3-hydroxy-4-((2-methoxy-5-((phenylamino)carbonyl)phenyl)azo)naphthalene-2-carboxamide	5280-68-2	2	Colorant, Filler, Intermediates, Other Processing Aids	Building & Construction, Electrical and Electronic Equipment, Household items, furniture and other, Textiles	ABS, HDPE, LDPE, Other - Thermoplastic, PA, PC, PET, PP, PS, PUR, PVC
N,N'-(2-Chloro-1,4-phenylene)bis(4-((2,5-dichlorophenyl)azo)-3-hydroxynaphthalene-2-carboxamide)	5280-78-4	2	Colorant, Crosslinking Agent	Automotive, Building & Construction, Electrical and Electronic Equipment, Food-contact plastics, Household items, furniture and other, Packaging, Textiles, Toys	ABS, HDPE, LDPE, Other - Thermoplastic, PA, PC, PET, PP, PS, PUR, PVC
Phthalocyanine	574-93-6	2	Colorant, Filler, Other Processing Aids	Textiles	ABS, HDPE, LDPE, Other - Thermoplastic, PA, PC, PET, PP, PS, PUR, PVC
Pigment Red 166	3905-19-9	2	Colorant	Automotive, Building & Construction, Electrical and Electronic Equipment, Food-contact plastics, Packaging, Textiles, Toys	ABS, HDPE, LDPE, Other - Thermoplastic, PA, PC, PET, PP, PS, PUR, PVC
Pigment Red 2	6041-94-7	2	Colorant, Filler	Textiles, Toys	ABS, HDPE, LDPE, Other - Thermoplastic, PA, PC, PET, PP, PS, PUR, PVC
Pigment Red 254	84632-65-5	2	Colorant	Agriculture, Automotive, Building & Construction, Electrical and Electronic Equipment, Food-contact plastics, Household items, furniture and other, Packaging, Textiles, Toys	ABS, HDPE, LDPE, Other - Thermoplastic, PA, PC, PET, PP, PS, PUR, PVC
Pigment Violet 29	81-33-4	2	Colorant, Filler	Automotive, Food-contact plastics, Packaging, Textiles	ABS, HDPE, LDPE, Other - Thermoplastic, PA, PC, PET, PP, PS, PUR, PVC
Quinacridone	1047-16-1	2	Biocide, Colorant, Filler, Intermediates, Lubricant, Odor Agent, Other Processing Aids	Agriculture, Automotive, Building & Construction, Electrical and Electronic Equipment, Food-contact plastics, Household items, furniture and other, Packaging, Textiles, Toys	ABS, HDPE, LDPE, Other - Thermoplastic, PA, PC, PET, PP, PS, PUR, PVC
Rutile titanium dioxide	1317-80-2	5	Biocide, Colorant, Crosslinking Agent, Filler, Intermediates, Lubricant, Odor Agent, Other Processing Aids	Agriculture, Automotive, Building & Construction, Electrical and Electronic Equipment, Household items, furniture and other, Packaging, Textiles	ABS, HDPE, LDPE, Other - Thermoplastic, PA, PC, PET, PP, PS, PUR, PVC
Silicic acid, aluminum sodium salt, sulfurized	101357-30-6	5	Biocide, Colorant, Filler, Intermediates, Other Processing Aids	Building & Construction, Electrical and Electronic Equipment, Food-contact plastics, Packaging, Textiles	ABS, HDPE, LDPE, Other - Thermoplastic, PA, PC, PET, PP, PS, PUR, PVC
Sodium benzoate	532-32-1	0.2	Antistatic Agent, Biocide, Colorant, Filler, Light Stabilizer, Lubricant, Nucleating Agent, Odor Agent, Other Processing Aids	Agriculture, Automotive, Building & Construction, Electrical and Electronic Equipment, Food-contact plastics, Household items, furniture and other, Hygiene and Medical items, Packaging, Textiles, Toys	HDPE, LDPE, PET, PP
Tin dioxide	18282-10-5	5	Biocide, Colorant, Filler, Intermediates, Lubricant, Odor Agent, Other Processing Aids	Automotive, Building & Construction, Electrical and Electronic Equipment, Food-contact plastics, Packaging	ABS, HDPE, LDPE, Other - Thermoplastic, PA, PC, PET, PP, PS, PUR, PVC
Vat Blue 4	81-77-6	2	Biocide, Colorant, Crosslinking Agent, Filler, Intermediates, Lubricant, Odor Agent, Other Processing Aids	Automotive, Building & Construction, Electrical and Electronic Equipment, Food-contact plastics, Household items, furniture and other, Packaging, Textiles, Toys	ABS, HDPE, LDPE, Other - Thermoplastic, PA, PC, PET, PP, PS, PUR, PVC
Zinc laurate	2452-01-9	2	Colorant, Filler, Heat Stabilizer, Light Stabilizer, Lubricant, Other Processing Aids, Plasticizer	Building & Construction, Electrical and Electronic Equipment, Household items, furniture and other, Textiles, Toys	Other - Rubber, PVC

## Sheet: Additives results
Substance	Environment (t/y)	Recycling and reuse (t/y)	Landfill (t/y)	Incineration (t/y)	Export (t/y)
Barium sulfate	4385.5 ± 3613.0	57634.0 ± 13655.5	33645.6 ± 18931.7	129535.4 ± 31823.1	49688.9 ± 9701.7
Triphenyl phosphates isopropylated	3451.3 ± 2453.0	31991.0 ± 6840.8	14923.3 ± 8287.5	57792.8 ± 13987.1	20745.5 ± 4156.4
Aluminum hydroxide	3321.7 ± 2378.4	28236.0 ± 5976.8	16515.0 ± 9240.5	62592.9 ± 15253.4	23804.7 ± 4489.8
Bis(2-ethylhexyl)hexanedioate	3261.5 ± 2303.0	28922.0 ± 6179.7	14629.5 ± 8224.8	56314.7 ± 13768.8	21201.0 ± 4023.3
Carbon black	3084.5 ± 2177.2	27860.5 ± 5975.4	13968.2 ± 7815.6	53938.0 ± 13146.3	20432.7 ± 3871.2
Tris(2-ethylhexyl) trimellitate	3040.3 ± 1994.0	17157.8 ± 3328.1	7675.7 ± 4172.8	27421.0 ± 6662.4	7419.5 ± 1147.2
Ammonium polyphosphates	2601.0 ± 1478.7	26304.8 ± 5372.0	11174.3 ± 5190.6	42197.0 ± 8890.3	15436.5 ± 2412.7
Di(2-ethylhexyl) phthalate	2438.4 ± 1679.3	21696.2 ± 4567.5	9087.8 ± 4955.0	35152.0 ± 8443.6	14099.4 ± 2615.0
1,3,5-Triazine-2,4,6(1H,3H,5H)-trione, compd. with 1,3,5-triazine-2,4,6-triamine (1:1)	1964.3 ± 1400.3	16550.3 ± 3341.5	6188.3 ± 3398.4	24525.4 ± 6020.7	10067.4 ± 2135.3
Titanium dioxide	1814.4 ± 1280.7	16388.5 ± 3515.0	8216.6 ± 4597.4	31728.3 ± 7733.1	12019.2 ± 2277.2
Benzyl butyl phthalate	1782.1 ± 1243.6	14039.2 ± 2820.4	6538.3 ± 3574.2	24450.7 ± 6022.3	10439.9 ± 1931.9
Alkanes, C10-13, chloro (Short Chain Chlorinated Paraffins-SCCP)	1618.1 ± 929.2	8255.2 ± 1220.6	2573.1 ± 1094.7	8149.2 ± 2053.4	1513.4 ± 371.9
Melamine	1587.0 ± 1377.3	19679.1 ± 4533.7	12475.0 ± 7167.2	48360.0 ± 11639.3	21011.9 ± 3942.7
1,2,5,6,9,10-Hexabromocyclododecane	1559.6 ± 1050.3	13424.0 ± 2703.9	7768.2 ± 4302.0	29781.5 ± 7103.7	12086.0 ± 2467.6
Bis(2-ethylhexyl) terephthalate	1507.8 ± 1015.8	11842.9 ± 2442.3	5936.7 ± 3438.1	23082.6 ± 5792.5	8001.7 ± 1701.5
Diisononyl phthalate	1506.8 ± 870.7	10633.0 ± 1885.1	4249.2 ± 1898.1	14941.0 ± 3381.8	3320.2 ± 724.6
Bis(2-ethylhexyl) decanedioate	1487.0 ± 858.7	9778.9 ± 1669.6	3751.7 ± 1636.5	12831.1 ± 2952.8	2800.2 ± 633.1
Linseed oil, epoxidized	1479.3 ± 852.1	8492.2 ± 1176.3	2728.3 ± 1109.8	8138.3 ± 1999.2	691.9 ± 263.9
Hexanedioic acid, diisononyl ester	1473.6 ± 847.7	9123.2 ± 1451.3	2937.7 ± 1194.4	9609.5 ± 2320.1	2026.2 ± 496.4
Cercelor S 52	1123.3 ± 624.9	9383.8 ± 1746.2	1865.2 ± 638.1	6850.4 ± 1476.7	1779.8 ± 382.5
Acetyl tributyl citrate	1083.3 ± 929.7	15825.9 ± 3666.9	11412.1 ± 6391.7	43369.7 ± 10698.8	15069.4 ± 3237.7
Kaolin, calcined	1033.1 ± 836.9	12454.4 ± 2891.7	7476.8 ± 4379.2	29233.1 ± 7256.8	12293.3 ± 2439.5
Antimony trioxide	1027.9 ± 739.9	8990.6 ± 1903.1	5117.0 ± 2836.4	19428.5 ± 4635.8	7579.6 ± 1429.6
3,3',5,5'-Tetrabromobisphenol A	974.4 ± 704.8	8669.9 ± 1849.2	5006.2 ± 2766.7	18849.6 ± 4543.4	7347.7 ± 1429.2
Bis(tributyltin)oxide	858.0 ± 494.0	5388.9 ± 866.8	1697.4 ± 690.1	5581.7 ± 1348.0	1179.5 ± 289.1
Magnesium hydroxide	846.1 ± 600.0	7865.6 ± 1687.0	3132.0 ± 1683.0	12312.5 ± 2999.8	5728.3 ± 1086.5
Soybean oil, epoxidized	812.2 ± 532.7	4583.6 ± 889.1	2050.5 ± 1114.7	7325.3 ± 1779.8	1982.1 ± 306.5
Calcium carbonate	725.8 ± 512.3	6555.4 ± 1406.0	3286.6 ± 1839.0	12691.3 ± 3093.2	4807.7 ± 910.9
Diisobutyl phthalate	653.3 ± 545.0	7736.0 ± 1841.7	3657.7 ± 2144.6	14360.4 ± 3550.2	5515.8 ± 1076.6
C.I. Pigment Red 104	647.5 ± 468.4	5779.2 ± 1232.7	2719.9 ± 1456.0	10342.6 ± 2553.0	4864.4 ± 947.4
Isodecyl diphenyl phosphate	617.6 ± 338.1	3868.3 ± 523.6	1475.7 ± 597.2	4441.3 ± 896.9	176.6 ± 66.7
Dihexyl nonanedioate	576.1 ± 513.0	5006.7 ± 1080.2	3007.7 ± 2055.2	12350.8 ± 3439.1	6312.1 ± 1439.3
2-(4,6-Diphenyl-s-triazin-2-yl)-5-hexyloxyphenol	478.1 ± 401.4	4941.0 ± 1253.9	2527.3 ± 1522.9	10257.7 ± 2612.0	5381.0 ± 1001.9
Zinc oxide	431.4 ± 353.9	5602.6 ± 1322.2	3225.2 ± 1821.5	12530.0 ± 3050.7	4807.7 ± 910.9
Rutile titanium dioxide	412.8 ± 343.0	5602.6 ± 1322.2	3136.8 ± 1755.3	12216.5 ± 2912.6	4807.7 ± 910.9
C.I. Pigment Yellow 42	412.8 ± 343.0	5602.6 ± 1322.2	3136.8 ± 1755.3	12216.5 ± 2912.6	4807.7 ± 910.9
Triphenyl phosphite	410.7 ± 292.0	3587.8 ± 750.0	1594.8 ± 894.4	6125.7 ± 1520.0	2261.2 ± 458.8
C.I. Pigment Blue 36	410.7 ± 341.6	5601.8 ± 1322.0	2548.6 ± 1385.0	10099.1 ± 2457.3	4773.6 ± 905.4
Zinc sulfide	387.2 ± 334.9	5213.3 ± 1228.4	3386.0 ± 1920.3	13222.3 ± 3109.9	5498.6 ± 1026.1
2-(2H-Benzotriazol-2-yl)-4,6-bis(1-methyl-1-phenylethyl)phenol	367.7 ± 260.7	3408.8 ± 731.1	1663.1 ± 921.9	6436.5 ± 1536.7	2500.0 ± 473.7
Octabenzone	365.0 ± 259.3	3049.6 ± 592.3	1570.9 ± 882.8	5754.0 ± 1386.4	1905.0 ± 368.7
Disodium tetraborate, anhydrous	361.7 ± 284.4	5757.7 ± 1371.8	3204.1 ± 1644.9	12099.3 ± 2863.0	5390.5 ± 985.7
Cobalt aluminate spinel	347.4 ± 303.5	4666.3 ± 1105.6	2988.3 ± 1661.8	11448.3 ± 2741.1	4737.3 ± 893.5
Chromium iron oxide	345.9 ± 302.6	4665.5 ± 1105.4	2548.5 ± 1384.9	9864.1 ± 2399.6	4703.2 ± 888.1
C.I. Pigment Yellow 119	345.9 ± 307.1	3567.0 ± 946.4	2308.8 ± 1362.0	9035.2 ± 2341.0	4864.4 ± 947.4
C.I. Pigment Black 26	338.8 ± 299.7	3407.5 ± 903.2	2199.2 ± 1308.5	8719.3 ± 2230.3	4703.2 ± 888.1
Silicic acid, aluminum sodium salt, sulfurized	338.8 ± 299.7	3407.5 ± 903.2	2199.2 ± 1308.5	8719.3 ± 2230.3	4703.2 ± 888.1
Tin dioxide	296.2 ± 269.4	4505.6 ± 1069.6	2079.1 ± 1108.2	8184.5 ± 2018.3	3379.2 ± 710.6
Ammonium manganese pyrophosphate	285.2 ± 264.6	2557.6 ± 600.6	1992.3 ± 1233.5	7311.5 ± 1901.6	2269.0 ± 514.2
3H-Pyrazol-3-one, 4,4'-[(3,3'-dichloro[1,1'-biphenyl]-4,4'-diyl)bis(2,1-diazenediyl)]bis[2,4-dihydro-5-methyl-2-(4-methylphenyl)-	282.9 ± 200.6	2622.2 ± 562.4	1279.3 ± 709.1	4951.1 ± 1182.0	1923.1 ± 364.3
Dibutyltin dilaurate	255.4 ± 210.0	3110.4 ± 722.4	1739.1 ± 992.8	6708.5 ± 1672.0	2656.3 ± 506.5
Triphenyl phosphate	250.2 ± 180.7	2185.2 ± 460.7	1193.8 ± 663.0	4529.5 ± 1095.9	1631.5 ± 325.6
13-Docosenamide, N-octadecyl-, (13Z)-	230.3 ± 200.0	2647.5 ± 614.6	1784.0 ± 1028.8	6857.5 ± 1735.3	3416.8 ± 676.3
Distearyl thiodipropionate	227.5 ± 161.6	1905.8 ± 370.1	790.6 ± 431.4	2908.1 ± 718.5	1179.5 ± 228.6
Polyethylene glycol octylphenyl ether	225.1 ± 129.1	912.8 ± 121.0	263.5 ± 120.7	792.1 ± 215.3	110.1 ± 27.3
Triethyl phosphate	221.5 ± 216.2	2354.9 ± 663.6	939.4 ± 495.7	3345.1 ± 943.0	885.2 ± 182.5
Dechlorane Plus	216.0 ± 120.5	1813.1 ± 343.9	661.5 ± 270.7	2514.5 ± 519.0	1381.7 ± 210.2
Ionox 330	212.2 ± 150.4	1966.6 ± 421.8	959.5 ± 531.8	3713.3 ± 886.5	1442.3 ± 273.3
1,5,8,12-Tetrakis[4,6-bis(N-butyl-N-1,2,2,6,6-pentamethyl-4-piperidylamino)-1,3,5-triazin-2-yl]-1,5,8,12-tetraazadodecane	210.6 ± 149.6	1759.4 ± 341.7	906.3 ± 509.3	3319.6 ± 799.9	1099.0 ± 212.7
Bisoctrizole	206.8 ± 184.1	1684.4 ± 394.5	1253.6 ± 764.7	4592.2 ± 1203.6	2206.5 ± 425.4
Triclosan	198.3 ± 142.0	1685.7 ± 356.8	986.0 ± 551.7	3736.9 ± 910.6	1421.2 ± 268.1
Cadmium formate	177.6 ± 155.7	2413.6 ± 574.5	1638.0 ± 913.5	6202.5 ± 1493.2	2449.2 ± 476.4
Benzenepropanoic acid, 3,5-bis(1,1-dimethylethyl)-4-hydroxy-, 2-[3-[3,5-bis(1,1-dimethylethyl)-4-hydroxyphenyl]-1-oxopropyl]hydrazide	177.3 ± 128.4	1638.6 ± 346.3	642.6 ± 338.0	2505.4 ± 618.6	1014.4 ± 213.3
Sodium dichromate	166.9 ± 147.2	1752.2 ± 415.9	1082.9 ± 631.4	4150.6 ± 1041.6	2017.6 ± 375.7
C.I. Pigment green 36	165.1 ± 137.2	2241.0 ± 528.9	1254.7 ± 702.1	4886.6 ± 1165.0	1923.1 ± 364.3
Quinacridone	165.1 ± 137.2	2241.0 ± 528.9	1254.7 ± 702.1	4886.6 ± 1165.0	1923.1 ± 364.3
C.I. Pigment Orange 36	165.1 ± 137.2	2241.0 ± 528.9	1254.7 ± 702.1	4886.6 ± 1165.0	1923.1 ± 364.3
D&C Red No. 7	165.1 ± 137.2	2241.0 ± 528.9	1254.7 ± 702.1	4886.6 ± 1165.0	1923.1 ± 364.3
C.I. Pigment Red 122	165.1 ± 137.2	2241.0 ± 528.9	1254.7 ± 702.1	4886.6 ± 1165.0	1923.1 ± 364.3
Pigment Red 254	165.1 ± 137.2	2241.0 ± 528.9	1254.7 ± 702.1	4886.6 ± 1165.0	1923.1 ± 364.3
C.I. Pigment Red 149	163.0 ± 136.1	1964.7 ± 422.1	1183.8 ± 672.1	4361.6 ± 1049.5	1465.4 ± 283.6
Methyl 4-(((2,5-dichlorophenyl)amino)carbonyl)-2-((2-hydroxy-3-(((2-methoxyphenyl)amino)carbonyl)-1-naphthyl)azo)benzoate	162.2 ± 136.0	1737.8 ± 448.0	1115.0 ± 671.5	4428.7 ± 1097.3	1923.1 ± 364.3
C.I. Pigment Red 48, calcium salt (1:1)	161.5 ± 134.8	1933.5 ± 464.6	1086.5 ± 628.7	4273.4 ± 1037.0	1804.5 ± 335.5
1,2-Benzenedicarboxylic acid, di-C6-8-branched alkyl esters, C7-rich	161.4 ± 147.6	5369.0 ± 1192.8	2395.3 ± 888.9	7862.8 ± 1941.9	2081.3 ± 524.5
2-Naphthalenecarboxamide, N,N'-(2,5-dichloro-1,4-phenylene)bis(4-((2,5-dichlorophenyl)azo)-3-hydroxy-	156.4 ± 131.9	1924.6 ± 415.8	1104.3 ± 628.5	4078.1 ± 996.0	1240.2 ± 258.5
C.I. Pigment Yellow 74	155.0 ± 130.7	1870.7 ± 449.5	1058.7 ± 618.8	4152.8 ± 1017.6	1541.1 ± 303.6
1,2-Cyclohexanedicarboxylic acid, diisononyl ester, reaction products of hydrogenation of di-isononylphthalates (n-butenes based); Di-isononyl cyclohexanoate (DINCH)	154.5 ± 139.2	4204.4 ± 799.1	2452.0 ± 1031.0	7412.4 ± 1807.9	691.9 ± 263.9
Lead stearate	151.6 ± 138.4	2333.2 ± 556.5	1094.5 ± 580.9	4250.8 ± 1064.6	1770.2 ± 385.0
Tetramethyl lead	148.0 ± 136.9	1703.5 ± 455.3	919.7 ± 542.6	3677.8 ± 979.9	1770.2 ± 385.0
Vat Blue 4	139.2 ± 121.6	1866.5 ± 442.2	1254.7 ± 702.1	4792.6 ± 1141.9	1894.9 ± 357.4
C.I. Pigment Yellow 138	139.2 ± 121.6	1866.5 ± 442.2	1254.7 ± 702.1	4792.6 ± 1141.9	1894.9 ± 357.4
Copper monochlorophthalocyanine	139.2 ± 121.6	1866.5 ± 442.2	1254.7 ± 702.1	4792.6 ± 1141.9	1894.9 ± 357.4
N,N'-(2-Chloro-1,4-phenylene)bis(4-((2,5-dichlorophenyl)azo)-3-hydroxynaphthalene-2-carboxamide)	139.2 ± 121.6	1866.5 ± 442.2	1254.7 ± 702.1	4792.6 ± 1141.9	1894.9 ± 357.4
Pigment Red 166	138.9 ± 121.4	1866.5 ± 442.2	1195.3 ± 664.7	4579.3 ± 1096.5	1894.9 ± 357.4
Benzidine orange	138.9 ± 121.4	1866.5 ± 442.2	1195.3 ± 664.7	4579.3 ± 1096.5	1894.9 ± 357.4
C.I. Pigment Yellow 12	138.9 ± 121.4	1866.5 ± 442.2	1195.3 ± 664.7	4579.3 ± 1096.5	1894.9 ± 357.4
C.I. Pigment Yellow 13	138.4 ± 121.0	1866.2 ± 442.2	1019.4 ± 554.0	3945.6 ± 959.8	1881.3 ± 355.2
C.I. Pigment Red 179	136.3 ± 120.0	1589.9 ± 335.4	948.5 ± 523.9	3420.6 ± 844.3	1423.6 ± 274.5
Triethylene glycol bis(3-tert-butyl-4-hydroxy-5-methylphenyl)propionate	135.1 ± 88.8	896.4 ± 154.3	442.1 ± 222.8	1478.6 ± 332.5	401.8 ± 58.9
2,9-Dichloro-5,12-dihydroquino[2,3-b]acridine-7,14-dione	134.3 ± 117.5	1712.0 ± 406.3	932.7 ± 534.4	3792.7 ± 925.2	1881.3 ± 355.2
Copper, [29H,31H-phthalocyaninato(2-)-.kappa.N29,.kappa.N30,.kappa.N31,.kappa.N32]-, brominated chlorinated	132.5 ± 116.5	1439.0 ± 350.1	1015.4 ± 612.6	4055.6 ± 985.9	1776.8 ± 328.6
Pigment Violet 29	132.3 ± 116.4	1435.7 ± 299.5	861.8 ± 504.4	3267.7 ± 809.6	1423.6 ± 274.5
Benzamide, 3,3'-[(2-chloro-5-methyl-1,4-phenylene)bis[imino(1-acetyl-2-oxo-2,1-ethanediyl)-2,1-diazenediyl]]bis[4-chloro-N-[2-(4-chlorophenoxy)-5-(trifluoromethyl)phenyl]-	132.0 ± 116.7	1209.1 ± 325.4	968.9 ± 614.6	3968.5 ± 994.1	1894.9 ± 357.4
5-((2,3-Dihydro-6-methyl-2-oxo-1H-benzimidazol-5-yl)azo)barbituric acid	132.0 ± 116.7	1209.1 ± 325.4	968.9 ± 614.6	3968.5 ± 994.1	1894.9 ± 357.4
Benzamide, 3,3'-[(2-chloro-5-methyl-1,4-phenylene)bis[imino(1-acetyl-2-oxo-2,1-ethanediyl)-2,1-diazenediyl]]bis[4-chloro-N-(3-chloro-2-methylphenyl)-	132.0 ± 116.7	1209.1 ± 325.4	968.9 ± 614.6	3968.5 ± 994.1	1894.9 ± 357.4
C.I. Pigment Yellow 95	130.0 ± 115.6	932.8 ± 218.6	898.0 ± 584.5	3443.5 ± 878.5	1437.2 ± 276.6
Isodecyl phosphite	128.3 ± 115.0	1253.6 ± 323.5	933.2 ± 568.4	3609.0 ± 930.0	1524.2 ± 306.7
Benzenesulfonic acid, 4,5-dichloro-2-[2-[4,5-dihydro-3-methyl-5-oxo-1-(3-sulfophenyl)-1H-pyrazol-4-yl]diazenyl]-, calcium salt (1:1)	127.6 ± 115.0	1078.5 ± 253.2	913.8 ± 562.3	3341.3 ± 863.8	1212.1 ± 251.5
1,4-Benzenedicarboxylic acid, 2,2'-[1,4-phenylenebis[imino(1-acetyl-2-oxo-2,1-ethanediyl)-2,1-diazenediyl]]bis-, 1,1',4,4'-tetramethyl ester	127.5 ± 114.9	1077.4 ± 253.0	910.5 ± 560.4	3330.0 ± 861.6	1209.4 ± 251.1
Bis(1,2,2,6,6-pentamethyl-4-piperidyl) ((3,5-bis(1,1-dimethylethyl)-4-hydroxyphenyl)methyl)butylmalonate	119.8 ± 83.2	976.1 ± 185.9	274.5 ± 156.7	1104.4 ± 275.8	406.4 ± 90.6
2,4,6(1H,3H,5H)-Pyrimidinetrione, 5,5'-(1H-isoindole-1,3(2H)-diylidene)bis-	114.7 ± 93.5	1668.0 ± 379.6	879.7 ± 491.5	3419.3 ± 850.6	1260.1 ± 275.8
C.I. Pigment Yellow 180	113.6 ± 92.9	1527.9 ± 362.7	899.8 ± 521.1	3552.9 ± 871.9	1293.7 ± 273.6
2-​[2-​[1-​[[(2,​3-​Dihydro-​2-​oxo-​1H-​benzimidazol-​5-​yl)​amino]​carbonyl]​-​2-​oxopropyl]​diazenyl]​-benzoic acid	113.2 ± 92.7	1476.6 ± 349.6	885.5 ± 516.6	3482.1 ± 858.5	1255.2 ± 266.9
C.I. Pigment Red 178	112.3 ± 103.2	1371.7 ± 285.2	674.0 ± 393.7	2595.9 ± 657.1	894.0 ± 203.5
Butanamide, 2,2'-[(3,3'-dichloro[1,1'-biphenyl]-4,4'-diyl)bis(2,1-diazenediyl)]bis[N-(2-methoxyphenyl)-3-oxo-	110.8 ± 91.0	1360.2 ± 315.3	628.3 ± 365.5	2507.0 ± 653.7	1130.7 ± 245.5
Copper phthalocyanine	107.8 ± 88.5	1400.6 ± 330.5	806.3 ± 455.4	3132.5 ± 762.7	1201.9 ± 227.7
Dihexyl phthalate	107.6 ± 99.4	3022.7 ± 566.8	1851.4 ± 776.4	5557.6 ± 1347.9	511.2 ± 196.5
C.I. Pigment Red 176	104.2 ± 93.6	958.0 ± 224.2	668.8 ± 406.1	2431.4 ± 629.9	917.1 ± 188.2
Pigment Red 177	97.0 ± 86.4	699.4 ± 163.9	541.6 ± 355.3	2107.4 ± 556.4	1067.7 ± 205.9
Iron oxide (Fe3O4)	90.4 ± 51.5	876.8 ± 179.1	390.2 ± 186.3	1469.3 ± 324.0	514.5 ± 80.4
N-(2-Ethoxyphenyl)-N'-(2-ethylphenyl)oxamide	89.9 ± 65.2	712.4 ± 135.2	356.0 ± 193.3	1264.2 ± 317.0	520.8 ± 104.4
C.I. Pigment Red 53	86.3 ± 76.7	895.2 ± 223.6	824.0 ± 500.5	3159.8 ± 797.0	1183.0 ± 252.3
Iron(III) oxide	86.3 ± 70.8	1120.5 ± 264.4	645.0 ± 364.3	2506.0 ± 610.1	961.5 ± 182.2
C.I. Phthalocyanine green	86.3 ± 70.8	1120.5 ± 264.4	645.0 ± 364.3	2506.0 ± 610.1	961.5 ± 182.2
Calcium bis(4-((1-(((2-methylphenyl)amino)carbonyl)-2-oxopropyl)azo)-3-nitrobenzenesulphonate)	85.0 ± 76.0	746.7 ± 166.3	731.1 ± 449.9	2684.1 ± 693.1	941.0 ± 209.4
Benzenesulfonic acid, 4-[2-[1-[[(2-chlorophenyl)amino]carbonyl]-2-oxopropyl]diazenyl]-3-nitro-, calcium salt (2:1)	85.0 ± 76.0	746.7 ± 166.3	731.1 ± 449.9	2684.1 ± 693.1	941.0 ± 209.4
Bis(2,2,6,6-tetramethyl-4-piperidyl) sebacate	84.9 ± 60.2	786.6 ± 168.7	383.8 ± 212.7	1485.3 ± 354.6	576.9 ± 109.3
Chromium(III) oxide	84.0 ± 70.1	1152.7 ± 273.1	655.2 ± 365.4	2528.0 ± 608.8	993.8 ± 194.0
C.I. Pigment Yellow 53	84.0 ± 70.1	1152.7 ± 273.1	655.2 ± 365.4	2528.0 ± 608.8	993.8 ± 194.0
C.I. Pigment Brown 24	84.0 ± 70.1	1152.7 ± 273.1	655.2 ± 365.4	2528.0 ± 608.8	993.8 ± 194.0
2-Naphthalenecarboxylic acid, 4-[2-(5-chloro-4-methyl-2-sulfophenyl)diazenyl]-3-hydroxy-, strontium salt (1:1)	83.8 ± 74.2	929.8 ± 221.0	797.8 ± 494.5	3181.1 ± 791.4	1183.0 ± 252.3
Barium 4-((5-chloro-4-methyl-2-sulphonatophenyl)azo)-3-hydroxy-2-naphthoate	83.1 ± 73.7	929.5 ± 221.0	583.9 ± 360.2	2410.2 ± 628.6	1172.1 ± 250.8
Diphenyl isodecyl phosphite	80.2 ± 74.0	816.5 ± 235.4	501.5 ± 281.1	1862.2 ± 481.1	765.9 ± 132.9
Diisodecylphenyl phosphite	80.2 ± 74.0	816.5 ± 235.4	501.5 ± 281.1	1862.2 ± 481.1	765.9 ± 132.9
Hexadecanoic acid	75.7 ± 64.3	753.8 ± 184.9	419.0 ± 258.7	1653.5 ± 428.2	694.4 ± 138.5
Butanamide, N-(2,3-dihydro-2-oxo-1H-benzimidazol-5-yl)-3-oxo-2-[2-[2-(trifluoromethyl)phenyl]diazenyl]-	74.0 ± 65.2	612.2 ± 133.6	646.9 ± 421.3	2507.9 ± 631.6	906.9 ± 199.0
C.I. Pigment Yellow 34	70.6 ± 62.0	965.3 ± 229.8	531.7 ± 287.7	2036.3 ± 502.1	972.9 ± 189.5
Hematite, chromium green black	65.1 ± 44.7	1236.3 ± 392.6	863.4 ± 400.7	3374.3 ± 756.9	2468.2 ± 379.3
C.I. Pigment Yellow 164	65.1 ± 44.7	1236.3 ± 392.6	863.4 ± 400.7	3374.3 ± 756.9	2468.2 ± 379.3
Octadecanoic acid, zinc salt	63.5 ± 52.6	642.6 ± 164.7	428.9 ± 260.7	1690.5 ± 428.5	706.7 ± 134.1
C13-Rich di-C11-14-branched alkyl phthalates	62.3 ± 44.8	4721.4 ± 1030.0	2212.7 ± 783.4	7232.1 ± 1506.0	1730.0 ± 384.2
2,2,4-Trimethyl-1,3-pentanediol diisobutyrate	60.9 ± 57.6	1238.1 ± 341.0	1242.5 ± 636.6	4372.7 ± 1011.8	899.2 ± 180.8
Bis(2,4-di-tert-butylphenyl) pentaerythritol diphosphite	58.8 ± 42.7	477.6 ± 88.8	255.5 ± 142.3	916.4 ± 223.0	227.2 ± 51.5
Calcium oxide	57.3 ± 46.8	834.0 ± 189.8	439.8 ± 245.8	1709.7 ± 425.3	630.0 ± 137.9
Glyceryl monostearate	56.1 ± 46.1	643.8 ± 159.2	416.5 ± 252.5	1655.0 ± 416.1	627.6 ± 133.4
Pentaerythritol tetrapentanoate	55.8 ± 41.3	3886.7 ± 706.1	1944.0 ± 658.6	5497.9 ± 1112.6	380.4 ± 147.8
Octadecanamide	55.0 ± 49.3	488.6 ± 106.6	348.7 ± 227.8	1373.5 ± 365.9	668.7 ± 150.3
Triacetin	53.8 ± 51.8	596.4 ± 161.1	600.6 ± 303.5	1844.2 ± 516.2	314.6 ± 78.0
2-Ethylhexyl diphenyl phosphite	53.5 ± 49.4	544.3 ± 157.0	334.3 ± 187.4	1241.4 ± 320.7	510.6 ± 88.6
Decanedioic acid, bis(2,2,6,6-tetramethyl-4-piperidinyl) ester, reaction products with tert-Bu hydroperoxide and octane	49.2 ± 34.9	438.6 ± 92.4	203.5 ± 113.2	784.4 ± 190.7	316.6 ± 60.3
Formamide, N,N'-1,6-hexanediylbis[N-(2,2,6,6-tetramethyl-4-piperidinyl)-	47.8 ± 39.8	418.1 ± 97.1	221.9 ± 144.5	895.9 ± 230.7	464.0 ± 88.5
Octrizole	42.4 ± 30.1	393.3 ± 84.4	191.9 ± 106.4	742.7 ± 177.3	288.5 ± 54.7
Cadmium	42.4 ± 35.4	582.1 ± 137.9	330.9 ± 184.5	1276.6 ± 307.5	501.9 ± 98.0
Bumetrizole	42.0 ± 37.5	303.1 ± 71.0	234.7 ± 154.0	913.2 ± 241.1	462.7 ± 89.2
Acetyltriethyl citrate	40.7 ± 36.5	310.8 ± 68.7	251.2 ± 168.1	994.0 ± 276.8	474.4 ± 109.6
1,3,5-Triazine-2,4,6(1H,3H,5H)-trione, 1,3,5-tris[[3,5-bis(1,1-dimethylethyl)-4-hydroxyphenyl]methyl]-	40.0 ± 35.6	326.0 ± 76.3	242.6 ± 148.0	888.8 ± 233.0	427.1 ± 82.3
Glycerides, C16-18 mono- and di-	38.6 ± 34.9	381.4 ± 98.2	254.2 ± 166.4	1090.9 ± 291.4	574.2 ± 124.0
N-Butylbenzenesulfonamide	36.5 ± 24.6	3072.5 ± 544.9	1011.6 ± 222.6	2771.1 ± 458.6	9.1 ± 2.3
Cadmium fluoride (CdF2)	35.9 ± 31.5	487.5 ± 116.0	330.9 ± 184.5	1252.9 ± 301.6	494.7 ± 96.2
Irganox 1010	35.5 ± 25.2	329.1 ± 70.6	160.5 ± 89.0	621.4 ± 148.3	241.3 ± 45.7
Bismuth vanadate(V) (BiVO4)	34.8 ± 30.4	466.6 ± 110.6	313.7 ± 175.5	1198.1 ± 285.5	473.7 ± 89.4
C.I. Pigment Black 28	33.9 ± 30.0	340.8 ± 90.3	219.9 ± 130.8	871.9 ± 223.0	470.3 ± 88.8
Dodecanoic acid	33.9 ± 30.4	289.3 ± 62.8	208.8 ± 140.2	842.2 ± 225.0	417.7 ± 93.9
Disulfide, dioctadecyl	33.9 ± 30.4	289.3 ± 62.8	208.8 ± 140.2	842.2 ± 225.0	417.7 ± 93.9
Antioxidant 1098	33.6 ± 29.8	271.8 ± 63.6	261.0 ± 160.4	952.4 ± 239.7	359.3 ± 69.2
Tris(2,4-di-tert-butylphenyl) phosphite	32.4 ± 23.3	283.2 ± 59.9	161.2 ± 89.3	612.0 ± 146.0	238.8 ± 45.0
N,N'-Ethylene distearylamide	32.3 ± 27.0	376.4 ± 90.3	226.0 ± 132.1	881.9 ± 213.5	353.2 ± 65.8
2-(2H-Benzotriazol-2-yl)-4-methylphenol	32.2 ± 23.2	281.8 ± 59.6	160.4 ± 88.9	609.0 ± 145.3	237.6 ± 44.8
Di-isotridecyl phthalate	29.9 ± 26.8	1200.5 ± 279.2	674.6 ± 152.3	1190.8 ± 270.0	0
2,2'-Methylenebis(4-methyl-6-tert-butylphenol)	29.1 ± 26.0	240.0 ± 56.0	205.2 ± 130.6	778.7 ± 195.4	287.8 ± 57.1
Phenol, 4,4',4''-(1-methyl-1-propanyl-3-ylidene)tris 2-(1,1-dimethylethyl)-5-methyl-	28.4 ± 25.9	220.8 ± 48.5	174.0 ± 117.7	695.4 ± 191.2	323.2 ± 74.0
Ferrate(4-), hexakis(cyano-.kappa.C)-, ammonium iron(3+) (1:1:1), (OC-6-11)-	27.4 ± 25.5	217.1 ± 51.1	133.6 ± 90.8	534.5 ± 147.3	223.5 ± 50.9
N-(4-Chloro-2,5-dimethoxyphenyl)-3-hydroxy-4-((2-methoxy-5-((phenylamino)carbonyl)phenyl)azo)naphthalene-2-carboxamide	26.9 ± 18.4	494.8 ± 157.1	580.7 ± 308.4	2196.7 ± 484.9	1000.9 ± 153.9
Octadecyl 3-(3,5-di-tert-butyl-4-hydroxyphenyl)propionate	25.8 ± 18.6	225.9 ± 47.8	128.6 ± 71.3	488.1 ± 116.5	190.4 ± 35.9
Zinc borate (ZnO 3 2B2O3)	25.5 ± 14.4	222.9 ± 42.7	84.1 ± 33.0	302.0 ± 62.9	158.3 ± 24.0
Magnesium carbonate (1:1)	25.3 ± 16.0	450.1 ± 106.9	243.5 ± 120.1	916.1 ± 196.2	382.4 ± 53.5
Hexadecyl 3,5-di-tert-butyl-4-hydroxybenzoate	21.8 ± 14.4	151.1 ± 27.9	64.4 ± 39.0	251.7 ± 64.0	92.9 ± 20.5
Methyltin mercaptide	21.0 ± 20.5	238.1 ± 64.3	176.3 ± 81.9	508.7 ± 161.4	104.2 ± 28.2
Glycerides, C16-18 mono-	20.9 ± 19.0	161.9 ± 35.6	127.7 ± 86.4	510.2 ± 140.3	237.1 ± 54.3
C.I. Pigment Yellow 1	20.5 ± 13.7	64.3 ± 14.4	363.7 ± 221.4	1305.5 ± 289.1	543.2 ± 73.1
Pigment Red 2	20.5 ± 13.7	64.3 ± 14.4	363.7 ± 221.4	1305.5 ± 289.1	543.2 ± 73.1
Aluminate (Al(OH)63-), (OC-6-11)-, magnesium carbonate hydroxide (2:6:1:4)	20.0 ± 17.3	155.3 ± 33.8	133.7 ± 87.4	525.5 ± 137.3	288.3 ± 58.9
Phthalocyanine	19.9 ± 13.3	64.0 ± 14.3	187.8 ± 110.7	671.8 ± 152.5	529.6 ± 71.0
Potassium chromate(VI)	19.8 ± 17.9	202.0 ± 49.3	136.7 ± 83.8	535.0 ± 143.7	259.1 ± 57.1
4-(1,1,3,3-Tetramethylbutyl)phenol	17.5 ± 17.3	188.3 ± 51.4	210.2 ± 106.2	640.3 ± 179.4	108.6 ± 26.9
C.I. Pigment Red 187	17.5 ± 15.5	198.7 ± 44.9	101.6 ± 64.5	427.6 ± 114.5	222.9 ± 49.1
C.I. Pigment Black 30	17.3 ± 11.7	1643.6 ± 292.0	566.1 ± 125.4	1527.0 ± 255.9	0
Dioctyl hexanedioate	17.2 ± 11.6	124.1 ± 23.4	64.1 ± 37.6	238.8 ± 59.8	72.5 ± 16.2
Sorbitan tristearate	16.9 ± 15.2	144.7 ± 31.4	104.4 ± 70.1	421.1 ± 112.5	208.9 ± 46.9
Fatty acids, C14-18 and C16-18-unsatd.	16.3 ± 10.1	320.7 ± 77.1	112.7 ± 56.0	470.4 ± 105.1	121.6 ± 21.8
Boehmite	15.5 ± 9.9	19.7 ± 2.9	175.3 ± 103.1	630.7 ± 121.7	559.7 ± 62.1
Sodium benzoate	14.9 ± 12.3	156.3 ± 36.7	83.6 ± 51.5	334.5 ± 85.9	132.6 ± 26.1
Butanamide, 2,2'-[(3,3'-dichloro[1,1'-biphenyl]-4,4'-diyl)bis(azo)]bis[N-(2-methylphenyl)-3-oxo-	14.2 ± 12.6	447.9 ± 99.8	236.6 ± 99.2	794.2 ± 190.4	181.5 ± 44.5
Distearyl pentaerythritol diphosphite	13.4 ± 11.9	108.6 ± 25.4	104.3 ± 64.1	380.7 ± 95.8	143.6 ± 27.7
Lead monoxide	12.6 ± 10.5	172.9 ± 41.0	98.3 ± 54.8	379.2 ± 91.3	149.1 ± 29.1
C.I. Pigment Yellow 35	12.4 ± 5.7	1948.7 ± 469.2	526.5 ± 151.6	2457.3 ± 458.2	1144.2 ± 201.9
Silicic acid, zirconium salt, cadmium pigment-encapsulated	12.4 ± 5.7	1948.7 ± 469.2	526.5 ± 151.6	2457.3 ± 458.2	1144.2 ± 201.9
C.I. Pigment Red 108	12.4 ± 5.7	1948.7 ± 469.2	526.5 ± 151.6	2457.3 ± 458.2	1144.2 ± 201.9
Azodicarbonamide	12.1 ± 8.1	111.4 ± 23.1	55.3 ± 30.3	214.0 ± 51.1	81.9 ± 16.4
Tetralead trioxide sulfate	10.9 ± 10.4	140.4 ± 35.6	126.0 ± 62.0	388.1 ± 106.1	62.9 ± 15.6
Hydroquinone	10.8 ± 9.7	85.7 ± 21.7	42.9 ± 26.8	161.4 ± 41.4	61.8 ± 7.5
12H-Dibenzo[d,g][1,3,2]dioxaphosphocin, 2,4,8,10-tetrakis(1,1-dimethylethyl)-6-hydroxy-, 6-oxide, sodium salt	10.1 ± 9.4	85.7 ± 20.0	48.7 ± 32.9	196.5 ± 52.8	86.4 ± 19.3
Methyltin tris(2-ethylhexyl mercaptoacetate)	9.6 ± 9.7	87.8 ± 21.8	83.6 ± 39.1	222.4 ± 72.2	23.3 ± 8.9
Fatty acids, C16-18	9.5 ± 6.4	264.3 ± 64.3	209.6 ± 100.2	749.9 ± 161.8	259.7 ± 38.2
Methoxyethyl mercury chloride	8.9 ± 8.2	102.2 ± 27.3	55.2 ± 32.6	220.7 ± 58.8	106.2 ± 23.1
Dioctyltinbis(2-ethylhexyl mercaptoacetate)	7.7 ± 8.0	30.1 ± 6.9	45.2 ± 30.3	163.4 ± 57.2	23.3 ± 8.9
Octyltin tris(2-ethylhexyl mercaptoacetate)	7.6 ± 7.9	8.9 ± 3.5	39.3 ± 29.1	144.1 ± 54.4	23.3 ± 8.9
1,3,2-Oxathiastannolan-5-one, 2,2-dioctyl-	7.6 ± 7.9	8.9 ± 3.5	39.3 ± 29.1	144.1 ± 54.4	23.3 ± 8.9
4,4'-Butane-1,1-diylbis(2-tert-butyl-5-methylphenol)	7.3 ± 7.1	47.8 ± 11.7	88.5 ± 53.6	307.2 ± 80.2	66.7 ± 16.1
Acrylamide	5.9 ± 3.2	21.8 ± 2.4	2.1 ± 0.7	7.5 ± 1.7	2.2 ± 0.4
Erucamide	5.8 ± 5.3	59.6 ± 15.5	43.9 ± 27.0	171.7 ± 43.5	61.5 ± 13.1
2-Methyl-4,6-bis[(octylthio)methyl]phenol	4.5 ± 3.9	48.1 ± 12.4	42.0 ± 26.0	167.8 ± 42.7	68.7 ± 14.6
Butylphthalyl butylglycolate	3.9 ± 4.0	4.6 ± 1.8	35.6 ± 24.4	129.3 ± 38.5	17.1 ± 5.2
Calcium phosphinate	3.8 ± 2.5	129.4 ± 47.6	51.4 ± 25.4	292.9 ± 71.3	230.6 ± 43.7
Dioleoylglycerol	3.8 ± 4.0	4.4 ± 1.7	19.6 ± 14.5	72.1 ± 27.2	11.6 ± 4.5
Triphenyltin chloride	3.4 ± 3.1	93.5 ± 17.8	54.5 ± 22.9	164.8 ± 40.0	15.4 ± 5.9
Dicyclohexyl phthalate	3.3 ± 3.0	107.5 ± 23.9	59.1 ± 24.8	197.4 ± 47.3	45.0 ± 11.0
Poly(oxy-1,2-ethanediyl), .alpha.-(octylphenyl)-.omega.-hydroxy-	2.5 ± 2.5	22.0 ± 5.5	28.9 ± 14.7	84.3 ± 23.7	8.5 ± 2.6
Zinc laurate	2.4 ± 2.0	98.7 ± 25.9	80.8 ± 31.6	221.8 ± 48.1	38.8 ± 6.4
Copper, [29H,31H-phthalocyaninato(2-)-.kappa.N29,.kappa.N30,.kappa.N31,.kappa.N32]-, chlorinated	2.4 ± 1.1	362.9 ± 98.3	96.9 ± 30.6	499.2 ± 99.2	286.5 ± 50.7
Bisphenol A	2.3 ± 1.7	37.8 ± 8.6	14.2 ± 7.3	57.2 ± 13.6	28.4 ± 5.6
Iron manganese trioxide	2.2 ± 1.4	233.4 ± 55.9	74.3 ± 20.1	284.0 ± 54.5	114.4 ± 20.2
Lead, bis(octadecanoato)dioxotri-	2.2 ± 1.8	100.1 ± 21.7	50.2 ± 11.3	97.5 ± 20.6	0
Fatty acids, C16-18, zinc salts	2.0 ± 1.8	78.9 ± 18.4	44.3 ± 10.0	78.3 ± 17.8	0
Calcium monochromate	2.0 ± 1.8	20.2 ± 4.9	13.7 ± 8.4	53.5 ± 14.4	25.9 ± 5.7
1,4-Diazabicyclo[2.2.2]octane	1.5 ± 1.0	150.5 ± 31.4	55.3 ± 18.6	202.2 ± 42.0	59.0 ± 14.4
Di-n-octyl phthalate	1.0 ± 1.0	12.6 ± 3.2	12.0 ± 5.8	36.4 ± 10.0	6.0 ± 1.5
C.I. Pigment Red 112	1.0 ± 0.7	60.5 ± 19.6	92.4 ± 51.8	359.2 ± 70.6	66.4 ± 11.7
Alumina	0.8 ± 0.5	7.9 ± 1.9	10.9 ± 5.9	41.6 ± 8.1	32.9 ± 4.0
Arsenic	0.8 ± 0.5	18.7 ± 4.2	6.5 ± 2.8	24.4 ± 5.4	9.1 ± 1.5
4-Butyrolactone	0.7 ± 0.5	30.8 ± 9.9	38.7 ± 21.3	152.8 ± 30.3	34.5 ± 6.1
2-Butenedioic acid (2Z)-, dioctyl ester	0.6 ± 0.6	2.1 ± 0.8	3.3 ± 2.3	13.0 ± 4.7	3.8 ± 1.0
Pentalead tetraoxide sulfate	0.3 ± 0.1	40.7 ± 10.9	10.4 ± 3.1	48.3 ± 10.6	27.9 ± 4.9
Cobalt oxide (Co3O4)	0.2 ± 0.1	27.0 ± 6.9	7.3 ± 2.2	36.2 ± 6.8	19.1 ± 3.4
4,4'-Thiobis(6-tert-butyl-m-cresol)	0.1 ± 0.1	1.2 ± 0.3	0.5 ± 0.3	2.0 ± 0.5	0.7 ± 0.1
Sulfurous acid, lead salt, dibasic	0.1 ± 0.0	21.2 ± 3.4	5.9 ± 1.3	19.3 ± 2.8	0
Methyl (Z,Z)-8,8-dibutyl-3,6,10-trioxo-2,7,9-trioxa-8-stannatrideca-4,11-dien-13-oate	0.1 ± 0.0	21.2 ± 3.4	5.9 ± 1.3	19.3 ± 2.8	0
Cadmium selenide (CdSe)	0.1 ± 0.0	10.3 ± 2.7	2.6 ± 0.8	12.2 ± 2.7	7.1 ± 1.2
Copper(I) iodide	0.0 ± 0.0	0.2 ± 0.0	0.2 ± 0.1	0.7 ± 0.2	0.3 ± 0.1
Di(2-methoxyethyl) phthalate	0.0 ± 0.0	5.8 ± 0.9	1.6 ± 0.4	5.3 ± 0.8	0
Abietic acid	0.0 ± 0.0	0.3 ± 0.1	0.2 ± 0.1	0.7 ± 0.3	0.8 ± 0.3
1,3-Bis(2-isocyanato-2-propyl)benzene	0.0 ± 0.0	0.1 ± 0.0	0.0 ± 0.0	0.2 ± 0.1	0.2 ± 0.1
